# Supplementary material for: Non-invasive detection of urothelial cancer through the analysis of driver gene mutations and aneuploidy
Source: eLife. 2018 Mar 20;7:e32143. doi: 10.7554/eLife.32143 (PMC5860864; doi:10.7554/eLife.32143)
Supplement: Supplementary file 1. [file elife-32143-supp1.xlsx]

## Sheet: Sheet1
Supplementary File 1: Development of PCR-based assays to identify tumor-specific mutations in urinary cells. The curve indicates the predicted proportion of bladder cancers that could theoretically be detected with an increasing number of amplicons of 120 bp in length. The curve is based on the 20 genes most commonly mutated in bladder cancers, as recorded in the Catalog of Somatic Mutations in C…
