# Supplementary material for: Non-invasive detection of urothelial cancer through the analysis of driver gene mutations and aneuploidy
Source: eLife. 2018 Mar 20;7:e32143. doi: 10.7554/eLife.32143 (PMC5860864; doi:10.7554/eLife.32143)
Supplement: Supplementary file 2. [file elife-32143-supp2.xlsx]

## Sheet: Sheet1
Supplementary File 2. Demographic and clinical features of the BC Early Detection Cohort
BV #	Source	Sex	Age	Clinical Indication	Cytology Diagnosis	Detected Tumor Diagnosis	Detected Tumor Stage	Detected Tumor Grade	Time between UroSEEK analysis and clinical detection (months)
BLD 147 U	JHH	M	57	Hematuria	1	INTCC	pT1	HG	6.91
BLD 152 U	JHH	F	62	Hematuria	2	N/A	N/A	N/A	N/A
BLD 162 U	JHH	M	54	Hematuria	0	N/A	N/A	N/A	N/A
BLD 163 U	JHH	M	63	Hematuria	2	N/A	N/A	N/A	N/A
BLD 166 U	JHH	M	65	Hematuria	0	N/A	N/A	N/A	N/A
BLD 169 U	JHH	F	66	Other	0	N/A	N/A	N/A	N/A
BLD 172 U	JHH	M	61	Hematuria	2	N/A	N/A	N/A	N/A
BLD 173 U	JHH	F	61	Hematuria	0	N/A	N/A	N/A	N/A
BLD 178 U	JHH	M	62	Other	0	N/A	N/A	N/A	N/A
BLD 180 U	JHH	M	61	Hematuria	0	N/A	N/A	N/A	N/A
BLD 183 U	JHH	F	51	Hematuria	0	N/A	N/A	N/A	N/A
BLD 184 U	JHH	M	77	Other	0	N/A	N/A	N/A	N/A
BLD 186 U	JHH	M	76	Hematuria	2	N/A	N/A	N/A	N/A
BLD 188 U	JHH	M	42	Hematuria	2	N/A	N/A	N/A	N/A
BLD 200 U	JHH	M	72	Hematuria	2	N/A	N/A	N/A	N/A
BLD 203 U	JHH	F	41	Hematuria	2	N/A	N/A	N/A	N/A
BLD 206 U	JHH	M	64	Hematuria	0	N/A	N/A	N/A	N/A
BLD 208 U	JHH	F	35	Hematuria	0	N/A	N/A	N/A	1.16
BLD 224 U	JHH	M	44	Hematuria	2	N/A	N/A	N/A	N/A
BLD 228 U	JHH	F	24	Hematuria	0	N/A	N/A	N/A	N/A
BLD 229 U	JHH	F	41	Hematuria	2	N/A	N/A	N/A	N/A
BLD 230 U	JHH	M	56	Hematuria	2	N/A	N/A	N/A	N/A
BLD 231 U	JHH	M	51	Other	2	N/A	N/A	N/A	N/A
BLD 232 U	JHH	M	31	Other	2	N/A	N/A	N/A	N/A
BLD 233 U	JHH	F	65	LUTS	0	N/A	N/A	N/A	N/A
BLD 235 U	JHH	M	67	Hematuria	0	N/A	N/A	N/A	N/A
BLD 236 U1	JHH	M	53	Hematuria	0	N/A	N/A	N/A	N/A
BLD 237 U1	JHH	M	44	Hematuria	1	INTCC	pT4	HG	6.26667
BLD 241 U1	JHH	M	57	Hematuria	2	N/A	N/A	N/A	N/A
BLD 243 U1	JHH	F	80	Hematuria	0	N/A	N/A	N/A	N/A
BLD 244 U1	JHH	M	69	Hematuria	0	N/A	N/A	N/A	N/A
BLD 250 U1	JHH	M	28	Other	0	N/A	N/A	N/A	N/A
BLD 251 U1	JHH	F	53	Hematuria	0	N/A	N/A	N/A	N/A
BLD 252 U1	JHH	M	69	Hematuria	0	N/A	N/A	N/A	N/A
BLD 253 U1	JHH	M	54	Hematuria	1	HGTCC	pTa	HG	3.86667
BLD 261 U1	JHH	M	63	Hematuria	0	N/A	N/A	N/A	N/A
BLD 263 U1	JHH	M	67	Hematuria	0	N/A	N/A	N/A	N/A
BLD 264 U1	JHH	M	78	Other	0	N/A	N/A	N/A	N/A
BLD 267 U1	JHH	M	79	Other	0	N/A	N/A	N/A	N/A
BLD 268 U1	JHH	M	78	Hematuria	0	N/A	N/A	N/A	N/A
BLD 271 U1	JHH	M	52	Hematuria	2	N/A	N/A	N/A	N/A
BLD 273 U1	JHH	M	66	Hematuria	2	N/A	N/A	N/A	N/A
BLD 274 U1	JHH	M	81	Hematuria	0	N/A	N/A	N/A	N/A
BLD 277 U1	JHH	N/A	N/A	Hematuria	1	N/A	N/A	N/A	1.5
BLD 278 U1	JHH	N/A	N/A	Hematuria	0	N/A	N/A	N/A	N/A
BLD 283 U1	JHH	M	76	Hematuria	1	CIS	pTis	HG	9.76667
BLD 288 U1	JHH	M	74	Hematuria	2	N/A	N/A	N/A	N/A
BLD 293 U1	JHH	M	54	Hematuria	0	N/A	N/A	N/A	N/A
BLD 296 U1	JHH	F	24	Hematuria	0	N/A	N/A	N/A	N/A
BLD 297 U1	JHH	N/A	N/A	Hematuria	1	HGTCC	pTa	HG	0.2
BLD 304 U1	JHH	M	66	Hematuria	1	INTCC	pT3	HG	7.5
BLD 308 U1	JHH	F	63	Other	2	N/A	N/A	N/A	N/A
BLD 315 U1	JHH	F	34	Hematuria	0	N/A	N/A	N/A	N/A
BLD 316 U1	JHH	M	84	Hematuria	2	N/A	N/A	N/A	N/A
BLD 319 U1	JHH	M	63	Hematuria	N/A	N/A	N/A	N/A	N/A
BLD 333 U1	JHH	F	72	Hematuria	1	INTCC	pT2	HG	2
BLD 336 U1	JHH	F	61	Hematuria	0	N/A	N/A	N/A	N/A
BLD 337 U1	JHH	M	70	Other	0	N/A	N/A	N/A	N/A
BLD 342 U1	JHH	M	25	Hematuria	2	N/A	N/A	N/A	N/A
BLD 343 U1	JHH	M	56	Hematuria	2	N/A	N/A	N/A	N/A
BLD 344 U1	JHH	F	18	Hematuria	0	N/A	N/A	N/A	N/A
BLD 346 U1	JHH	F	61	Hematuria	0	N/A	N/A	N/A	N/A
BLD 357 U1	JHH	M	76	Other	2	N/A	N/A	N/A	N/A
BLD 359 U1	JHH	N/A	N/A	Hematuria	0	N/A	N/A	N/A	N/A
BLD 362 U1	JHH	M	65	Hematuria	1	INTCC	pT1	HG	0.633333
BLD 363 U1	JHH	N/A	N/A	Hematuria	0	N/A	N/A	N/A	N/A
BLD 364 U1	JHH	F	77	LUTS	0	N/A	N/A	N/A	N/A
BLD 366 U1	JHH	M	54	Hematuria	0	N/A	N/A	N/A	N/A
BLD 368 U1	JHH	M	72	Hematuria	0	N/A	N/A	N/A	N/A
BLD 370 U1	JHH	M	69	Hematuria	0	N/A	N/A	N/A	N/A
BLD 371 U1	JHH	M	38	Hematuria	0	N/A	N/A	N/A	N/A
BLD 373 U1	JHH	M	67	Hematuria	0	N/A	N/A	N/A	N/A
BLD 375 U1	JHH	M	63	Other	0	N/A	N/A	N/A	N/A
BLD 376 U1	JHH	M	42	Hematuria	0	N/A	N/A	N/A	N/A
BLD 377 U1	JHH	M	69	Hematuria	2	N/A	N/A	N/A	N/A
BLD 389 U1	JHH	F	55	Hematuria	2	N/A	N/A	N/A	N/A
BLD 392 U1	JHH	F	52	Hematuria	0	N/A	N/A	N/A	N/A
BLD 394 U1	JHH	M	68	Hematuria	0	N/A	N/A	N/A	N/A
BLD 395 U1	JHH	M	54	Hematuria	0	N/A	N/A	N/A	N/A
BLD 396 U1	JHH	M	74	hematuria	0	N/A	N/A	N/A	N/A
BLD 398 U1	JHH	M	71	LUTS	0	N/A	N/A	N/A	N/A
BLD 400 U1	JHH	M	60	Hematuria	2	N/A	N/A	N/A	N/A
BLD 402 U1	JHH	M	65	Hematuria	0	N/A	N/A	N/A	N/A
BLD 403 U1	JHH	M	71	Hematuria	0	N/A	N/A	N/A	N/A
BLD 406 U1	JHH	M	61	Hematuria	1	CIS	pTis	HG	4.26667
BLD 411 U1	JHH	N/A	N/A	Hematuria	0	N/A	N/A	N/A	N/A
BLD 412 U1	JHH	N/A	N/A	Hematuria	N/A	N/A	N/A	N/A	N/A
BLD 414 U1	JHH	F	65	Hematuria	0	N/A	N/A	N/A	N/A
BLD 416 U1	JHH	M	63	Other	0	N/A	N/A	N/A	N/A
BLD 417 U1	JHH	F	68	Hematuria	0	N/A	N/A	N/A	N/A
BLD 418 U1	JHH	N/A	N/A	Hematuria	0	N/A	N/A	N/A	N/A
BLD 421 U1	JHH	F	28	Hematuria	0	N/A	N/A	N/A	N/A
BLD 423 U1	JHH	F	69	Other	2	N/A	N/A	N/A	N/A
BLD 426 U1	JHH	M	35	Other	0	N/A	N/A	N/A	N/A
BLD 427 U1	JHH	M	64	Hematuria	0	N/A	N/A	N/A	N/A
BLD 428 U1	JHH	F	89	Hematuria	0	N/A	N/A	N/A	N/A
BLD 429 U1	JHH	M	77	Hematuria	2	N/A	N/A	N/A	N/A
BLD 430 U1	JHH	F	44	Hematuria	0	N/A	N/A	N/A	N/A
BLD 432 U1	JHH	F	50	Other	0	N/A	N/A	N/A	N/A
BLD 436 U1	JHH	M	80	Other	2	INTCC	pT1	HG	2.53333
BLD 437 U1	JHH	M	53	Hematuria	2	N/A	N/A	N/A	N/A
BLD 443 U1	JHH	M	63	Hematuria	0	N/A	N/A	N/A	N/A
BLD 452 U1	JHH	N/A	N/A	Hematuria	0	N/A	N/A	N/A	N/A
BLD 458 U1	JHH	F	5	Hematuria	2	HGTCC	pTa	HG	18.1667
BLD 459 U1	JHH	F	60	Hematuria	0	N/A	N/A	N/A	N/A
BLD 465 U1	JHH	M	57	Hematuria	0	N/A	N/A	N/A	N/A
BLD 468 U1	JHH	M	48	Hematuria	2	N/A	N/A	N/A	N/A
BLD 474 U1	JHH	M	47	Hematuria	0	N/A	N/A	N/A	N/A
BLD 477 U1	JHH	M	58	Hematuria	0	N/A	N/A	N/A	N/A
BLD 481 U1	JHH	F	20	Hematuria	0	N/A	N/A	N/A	N/A
BLD 486 U1	JHH	M	58	Hematuria	0	N/A	N/A	N/A	N/A
BLD 488 U1	JHH	F	45	Hematuria	0	N/A	N/A	N/A	N/A
BLD 491 U1	JHH	F	59	Hematuria	0	N/A	N/A	N/A	N/A
BLD 494 U1	JHH	M	73	Hematuria	N/A	N/A	N/A	N/A	N/A
BLD 496 U1	JHH	F	59	Hematuria	0	N/A	N/A	N/A	N/A
BLD 499 U1	JHH	N/A	N/A	Hematuria	0	N/A	N/A	N/A	N/A
BLD 503 U1	JHH	M	71	Hematuria	0	N/A	N/A	N/A	N/A
BLD 505 U1	JHH	N/A	N/A	Hematuria	2	N/A	N/A	N/A	N/A
BLD 506 U1	JHH	M	40	Hematuria	2	LGTCC	pTa	LG	0.533333
BLD 511 U1	JHH	N/A	N/A	Hematuria	0	N/A	N/A	N/A	N/A
BLD 515 U1	JHH	M	46	Hematuria	0	N/A	N/A	N/A	N/A
BLD 516 U1	JHH	M	80	Hematuria	0	N/A	N/A	N/A	N/A
BLD 523 U1	JHH	M	88	Hematuria	0	N/A	N/A	N/A	N/A
BLD 524 U1	JHH	M	82	Other	N/A	N/A	N/A	N/A	N/A
BLD 532 U1	JHH	M	53	Hematuria	2	N/A	N/A	N/A	N/A
BLD 533 U1	Japan	N/A	N/A	Hematuria	N/A	INTCC	pT3	HG	0.0666667
BLD 534 U1	Japan	N/A	N/A	Hematuria	N/A	LGTCC	pTa	LG	0.0333333
BLD 535 U1	Japan	N/A	N/A	Hematuria	N/A	INTCC	pT1	HG	0.0333333
BLD 536 U1	Japan	N/A	N/A	Hematuria	N/A	INTCC	pT3	HG	0
BLD 537 U1	Japan	N/A	N/A	Hematuria	N/A	INTCC	pT3	HG	0.1
BLD 538 U1	Japan	N/A	N/A	Hematuria	N/A	INTCC	pT2	HG	3.33333
BLD 539 U1	Japan	N/A	N/A	Hematuria	N/A	INTCC	pT3	HG	0.0333333
BLD 540 U1	Japan	N/A	N/A	Hematuria	N/A	INTCC	pT1	HG	0.0333333
BLD 541 U1	Japan	N/A	N/A	Hematuria	N/A	INTCC	pT1	HG	0.0333333
BLD 542 U1	Japan	N/A	N/A	Hematuria	N/A	INTCC	pT1	HG	0.0333333
BLD 543 U1	Japan	N/A	N/A	Hematuria	N/A	LGTCC	pTa	LG	0.0333333
BLD 544 U1	Japan	N/A	N/A	Hematuria	N/A	LGTCC	pTa	LG	0.1
BLD 545 U1	Japan	N/A	N/A	Hematuria	N/A	LGTCC	pTa	LG	0.233333
BLD 546 U1	Japan	N/A	N/A	Hematuria	N/A	INTCC	pT1	HG	0
BLD 547 U1	Japan	N/A	N/A	Hematuria	N/A	LGTCC	pTa	LG	0.133333
BLD 548 U1	Japan	N/A	N/A	Hematuria	N/A	INTCC	pT1	HG	0.133333
BLD 549 U1	Japan	N/A	N/A	Hematuria	N/A	INTCC	pT3	HG	0.0333333
BLD 550 U1	Japan	N/A	N/A	Hematuria	N/A	LGTCC	pTa	LG	0.0333333
BLD 551 U1	Japan	N/A	N/A	Hematuria	N/A	LGTCC	pTa	LG	0.133333
BLD 552 U1	Japan	N/A	N/A	Hematuria	N/A	HGTCC	pTa	HG	0.133333
BLD 553 U1	Japan	N/A	N/A	Hematuria	N/A	LGTCC	pTa	LG	0.2
BLD 554 U1	Japan	N/A	N/A	Hematuria	N/A	INTCC	pT1	HG	0.0333333
BLD 555 U1	Japan	N/A	N/A	Hematuria	N/A	LGTCC	pTa	LG	0.0333333
BLD 556 U1	Japan	N/A	N/A	Hematuria	N/A	INTCC	pT3	HG	0.133333
BLD 557 U1	Japan	N/A	N/A	Hematuria	N/A	LGTCC	pTa	LG	0.1
BLD 558 U1	Japan	N/A	N/A	Hematuria	N/A	LGTCC	pTa	LG	0.133333
BLD 559 U1	Japan	N/A	N/A	Hematuria	N/A	INTCC	pT1	HG	0
BLD 597 U1	JHH	M	69	Hematuria	0	N/A	N/A	N/A	N/A
BLD 600 U1	JHH	M	76	LUTS	2	N/A	N/A	N/A	N/A
BLD 601 U1	JHH	M	54	Other	0	LGTCC	pTa	LG	0.433333
BLD 605 U1	JHH	M	69	Hematuria	0	N/A	N/A	N/A	N/A
BLD 606 U1	JHH	N/A	N/A	Hematuria	0	HGTCC	pTa	HG	2.9
BLD 611 U1	JHH	M	66	Hematuria	0	N/A	N/A	N/A	N/A
BLD 613 U1	JHH	F	73	Other	0	N/A	N/A	N/A	N/A
BLD 615 U1	JHH	F	62	Other	2	N/A	N/A	N/A	N/A
BLD 617 U1	Turkey	N/A	N/A	Hematuria	N/A	N/A	N/A	N/A	N/A
BLD 618 U1	Turkey	N/A	N/A	Hematuria	N/A	N/A	N/A	N/A	N/A
BLD 619 U1	Turkey	N/A	N/A	Hematuria	N/A	N/A	N/A	N/A	N/A
BLD 620 U1	Turkey	N/A	N/A	Hematuria	N/A	N/A	N/A	N/A	N/A
BLD 621 U1	Turkey	N/A	N/A	Hematuria	N/A	N/A	N/A	N/A	N/A
BLD 622 U1	Turkey	N/A	N/A	Hematuria	N/A	N/A	N/A	N/A	N/A
BLD 623 U1	Turkey	N/A	N/A	Hematuria	N/A	N/A	N/A	N/A	N/A
BLD 624 U1	Turkey	N/A	N/A	Hematuria	N/A	HGTCC	pTa	HG	13
BLD 625 U1	Turkey	N/A	N/A	Hematuria	N/A	INTCC	pT1	HG	12.9667
BLD 626 U1	Turkey	N/A	N/A	Hematuria	N/A	N/A	N/A	N/A	N/A
BLD 627 U1	Turkey	N/A	N/A	Hematuria	N/A	N/A	N/A	N/A	N/A
BLD 628 U1	Turkey	N/A	N/A	Hematuria	N/A	N/A	N/A	N/A	N/A
BLD 629 U1	Turkey	N/A	N/A	Hematuria	N/A	N/A	N/A	N/A	N/A
BLD 630 U1	Turkey	N/A	N/A	Hematuria	N/A	N/A	N/A	N/A	N/A
BLD 631 U1	Turkey	N/A	N/A	Hematuria	N/A	N/A	N/A	N/A	N/A
BLD 632 U1	Turkey	N/A	N/A	Hematuria	N/A	N/A	N/A	N/A	N/A
BLD 633 U1	Turkey	N/A	N/A	Hematuria	N/A	N/A	N/A	N/A	N/A
BLD 634 U1	Turkey	N/A	N/A	Hematuria	N/A	LGTCC	pTa	LG	12.4333
BLD 635 U1	Turkey	N/A	N/A	Hematuria	N/A	N/A	N/A	N/A	N/A
BLD 636 U1	Turkey	N/A	N/A	Hematuria	N/A	N/A	N/A	N/A	N/A
BLD 637 U1	Turkey	N/A	N/A	Hematuria	N/A	N/A	N/A	N/A	N/A
BLD 638 U1	Turkey	N/A	N/A	Hematuria	N/A	N/A	N/A	N/A	N/A
BLD 639 U1	Turkey	N/A	N/A	Hematuria	N/A	N/A	N/A	N/A	N/A
BLD 640 U1	Turkey	N/A	N/A	Hematuria	N/A	N/A	N/A	N/A	N/A
BLD 641 U1	Turkey	N/A	N/A	Hematuria	N/A	N/A	N/A	N/A	N/A
BLD 642 U1	Turkey	N/A	N/A	Hematuria	N/A	N/A	N/A	N/A	N/A
BLD 643 U1	Turkey	N/A	N/A	Hematuria	N/A	N/A	N/A	N/A	N/A
BLD 644 U1	Turkey	N/A	N/A	Hematuria	N/A	N/A	N/A	N/A	N/A
BLD 645 U1	Turkey	N/A	N/A	Hematuria	N/A	N/A	N/A	N/A	N/A
BLD 646 U1	Turkey	N/A	N/A	Hematuria	N/A	INTCC	pT1	HG	12.04
BLD 647 U1	Turkey	N/A	N/A	Hematuria	N/A	N/A	N/A	N/A	N/A
BLD 648 U1	Turkey	N/A	N/A	Hematuria	N/A	N/A	N/A	N/A	N/A
BLD 649 U1	Turkey	N/A	N/A	Hematuria	N/A	N/A	N/A	N/A	N/A
BLD 650 U1	Turkey	N/A	N/A	Hematuria	N/A	N/A	N/A	N/A	N/A
BLD 651 U1	Turkey	N/A	N/A	Hematuria	N/A	N/A	N/A	N/A	N/A
BLD 652 U1	Turkey	N/A	N/A	Hematuria	N/A	N/A	N/A	N/A	N/A
BLD 655 U1	JHH	N/A	N/A	Hematuria	2	N/A	N/A	N/A	N/A
BLD 656 U1	JHH	M	34	Hematuria	2	N/A	N/A	N/A	N/A
BLD 657 U1	JHH	M	57	Hematuria	0	N/A	N/A	N/A	N/A
BLD 658 U1	JHH	N/A	N/A	Hematuria	0	N/A	N/A	N/A	N/A
BLD 659 U1	JHH	F	46	Hematuria	2	N/A	N/A	N/A	N/A
BLD 661 U1	JHH	M	62	LUTS	2	N/A	N/A	N/A	N/A
BLD 664 U1	JHH	F	38	Other	0	N/A	N/A	N/A	N/A
BLD 667 U1	JHH	F	62	Hematuria	0	N/A	N/A	N/A	N/A
BLD 671 U1	JHH	M	76	Hematuria	0	N/A	N/A	N/A	N/A
BLD 673 U1	JHH	F	73	Hematuria	2	N/A	N/A	N/A	N/A
BLD 675 U1	JHH	F	46	Hematuria	0	N/A	N/A	N/A	N/A
BLD 676 U1	JHH	F	50	Hematuria	0	N/A	N/A	N/A	N/A
BLD 677 U1	JHH	N/A	N/A	Hematuria	0	N/A	N/A	N/A	N/A
BLD 679 U1	JHH	M	62	Hematuria	0	N/A	N/A	N/A	N/A
BLD 680 U1	JHH	M	58	Other	0	N/A	N/A	N/A	N/A
BLD 693 U1	JHH	N/A	N/A	Hematuria	0	N/A	N/A	N/A	N/A
BLD 695 U1	JHH	N/A	N/A	Hematuria	0	N/A	N/A	N/A	N/A
BLD 699 U1	JHH	M	64	LUTS	0	N/A	N/A	N/A	N/A
BLD 707 U1	JHH	M	40	Hematuria	2	N/A	N/A	N/A	N/A
BLD 708 U1	JHH	M	63	LUTS	2	N/A	N/A	N/A	N/A
BLD 711 U1	JHH	M	67	Hematuria	2	N/A	N/A	N/A	N/A
BLD 718 U1	JHH	M	55	Hematuria	0	N/A	N/A	N/A	N/A
BLD 720 U1	JHH	M	60	LUTS	0	N/A	N/A	N/A	N/A
BLD 721 U1	JHH	F	68	Hematuria	0	N/A	N/A	N/A	N/A
BLD 727 U1	JHH	M	55	Hematuria	0	N/A	N/A	N/A	N/A
BLD 732 U1	JHH	F	21	Hematuria	0	N/A	N/A	N/A	N/A
BLD 734 U1	JHH	F	43	Hematuria	0	N/A	N/A	N/A	N/A
BLD 742 U1	JHH	F	78	Hematuria	0	N/A	N/A	N/A	N/A
BLD 745 U1	JHH	N/A	N/A	Hematuria	2	N/A	N/A	N/A	N/A
BLD 746 U1	JHH	F	71	Hematuria	2	INTCC	pT1	HG	0.733333
BLD 751 U1	JHH	M	75	Hematuria	2	N/A	N/A	N/A	N/A
BLD 752 U1	JHH	M	73	Other	0	N/A	N/A	N/A	N/A
BLD 754 U1	JHH	F	44	Hematuria	0	PUNLMP	pTa	N/A	0.9
BLD 756 U1	JHH	M	66	Hematuria	0	N/A	N/A	N/A	N/A
BLD 765 U1	JHH	N/A	N/A	LUTS	0	N/A	N/A	N/A	N/A
BLD 767 U1	JHH	M	43	Hematuria	2	N/A	N/A	N/A	N/A
BLD 769 U1	JHH	N/A	N/A	Hematuria	0	N/A	N/A	N/A	N/A
BLD 772 U1	JHH	M	58	hematuria	2	N/A	N/A	N/A	N/A
BLD 774 U1	JHH	M	49	Hematuria	0	N/A	N/A	N/A	N/A
BLD 782 U1	JHH	M	34	Hematuria	2	N/A	N/A	N/A	N/A
BLD 783 U1	JHH	M	71	Hematuria	0	N/A	N/A	N/A	N/A
BLD 784 U1	JHH	F	28	hematuria	2	N/A	N/A	N/A	N/A
BLD 786 U1	JHH	M	55	Hematuria	0	N/A	N/A	N/A	N/A
BLD 787 U1	JHH	F	44	Hematuria	0	N/A	N/A	N/A	N/A
BLD 789 U1	JHH	M	43	Hematuria	2	N/A	N/A	N/A	N/A
BLD 790 U1	JHH	M	63	Other	2	HGTCC	pTa	HG	1.13333
BLD 792 U1	JHH	M	64	LUTS	0	N/A	N/A	N/A	N/A
BLD 793 U1	JHH	N/A	N/A	Hematuria	0	N/A	N/A	N/A	N/A
BLD 794 U1	JHH	N/A	N/A	hematuria	2	N/A	N/A	N/A	N/A
BLD 796 U1	JHH	N/A	N/A	Hematuria	0	N/A	N/A	N/A	N/A
BLD 799 U1	JHH	M	79	Hematuria	2	N/A	N/A	N/A	N/A
BLD 805 U1	JHH	M	53	Hematuria	0	N/A	N/A	N/A	N/A
BLD 825 U1	JHH	F	38	Hematuria	0	N/A	N/A	N/A	N/A
BLD 831 U1	JHH	M	71	Hematuria	1	N/A	N/A	N/A	0
BLD 832 U1	Turkey	N/A	N/A	Hematuria	N/A	N/A	N/A	N/A	N/A
BLD 833 U1	Turkey	N/A	N/A	Hematuria	N/A	N/A	N/A	N/A	N/A
BLD 834 U1	Turkey	N/A	N/A	Hematuria	N/A	INTCC	pT3	HG	12
BLD 835 U1	Turkey	N/A	N/A	Hematuria	N/A	INTCC	pT2	HG	10.3667
BLD 836 U1	Turkey	N/A	N/A	Hematuria	N/A	N/A	N/A	N/A	N/A
BLD 837 U1	Turkey	N/A	N/A	Hematuria	N/A	N/A	N/A	N/A	N/A
BLD 838 U1	Turkey	N/A	N/A	Hematuria	N/A	N/A	N/A	N/A	N/A
BLD 839 U1	Turkey	N/A	N/A	Hematuria	N/A	N/A	N/A	N/A	9.2
BLD 840 U1	Turkey	N/A	N/A	Hematuria	N/A	N/A	N/A	N/A	N/A
BLD 841 U1	Turkey	N/A	N/A	Hematuria	N/A	INTCC	pT1	HG	9.06667
BLD 842 U1	Turkey	N/A	N/A	Hematuria	N/A	N/A	N/A	N/A	N/A
BLD 843 U1	Turkey	N/A	N/A	Hematuria	N/A	N/A	N/A	N/A	N/A
BLD 844 U1	Turkey	N/A	N/A	Hematuria	N/A	N/A	N/A	N/A	N/A
BLD 845 U1	Turkey	N/A	N/A	Hematuria	N/A	N/A	N/A	N/A	9
BLD 846 U1	Turkey	N/A	N/A	Hematuria	N/A	N/A	N/A	N/A	N/A
BLD 847 U1	Turkey	N/A	N/A	Hematuria	N/A	N/A	N/A	N/A	N/A
BLD 848 U1	Turkey	N/A	N/A	Hematuria	N/A	N/A	N/A	N/A	N/A
BLD 849 U1	Turkey	N/A	N/A	Hematuria	N/A	N/A	N/A	N/A	N/A
BLD 850 U1	Turkey	N/A	N/A	Hematuria	N/A	N/A	N/A	N/A	N/A
BLD 851 U1	Turkey	N/A	N/A	Hematuria	N/A	N/A	N/A	N/A	N/A
BLD 853 U1	Turkey	N/A	N/A	Hematuria	N/A	N/A	N/A	N/A	N/A
BLD 854 U1	Turkey	N/A	N/A	Hematuria	N/A	N/A	N/A	N/A	N/A
BLD 855 U1	Turkey	N/A	N/A	Hematuria	N/A	N/A	N/A	N/A	N/A
BLD 856 U1	Turkey	N/A	N/A	Hematuria	N/A	N/A	N/A	N/A	N/A
BLD 857 U1	Turkey	N/A	N/A	Hematuria	N/A	N/A	N/A	N/A	N/A
BLD 858 U1	Turkey	N/A	N/A	Hematuria	N/A	N/A	N/A	N/A	N/A
BLD 859 U1	Turkey	N/A	N/A	Hematuria	N/A	N/A	N/A	N/A	8.47
BLD 860 U1	Turkey	N/A	N/A	Hematuria	N/A	N/A	N/A	N/A	N/A
BLD 861 U1	Turkey	N/A	N/A	Hematuria	N/A	N/A	N/A	N/A	0.0666667
BLD 862 U1	Turkey	N/A	N/A	Hematuria	N/A	N/A	N/A	N/A	N/A
BLD 863 U1	Turkey	N/A	N/A	Hematuria	N/A	N/A	N/A	N/A	N/A
BLD 864 U1	Turkey	N/A	N/A	Hematuria	N/A	N/A	N/A	N/A	N/A
BLD 865 U1	Turkey	N/A	N/A	Hematuria	N/A	N/A	N/A	N/A	N/A
BLD 866 U1	Turkey	N/A	N/A	Hematuria	N/A	N/A	N/A	N/A	8.06667
BLD 867 U1	Turkey	N/A	N/A	Hematuria	N/A	N/A	N/A	N/A	N/A
BLD 868 U1	Turkey	N/A	N/A	Hematuria	N/A	N/A	N/A	N/A	8
BLD 869 U1	Turkey	N/A	N/A	Hematuria	N/A	N/A	N/A	N/A	N/A
BLD 870 U1	Turkey	N/A	N/A	Hematuria	N/A	N/A	N/A	N/A	N/A
BLD 871 U1	Turkey	N/A	N/A	Hematuria	N/A	N/A	N/A	N/A	N/A
BLD 981 U1	Brazil	N/A	N/A	Hematuria	N/A	N/A	N/A	N/A	N/A
BLDA 1005 U1	Brazil	N/A	N/A	Hematuria	N/A	N/A	N/A	N/A	N/A
BLDA 1007 U1	Brazil	N/A	N/A	Hematuria	N/A	N/A	N/A	N/A	N/A
BLDA 1051 U1	Brazil	N/A	N/A	Hematuria	N/A	N/A	N/A	N/A	N/A
BLDA 1063 U1	Brazil	N/A	N/A	Hematuria	N/A	N/A	N/A	N/A	N/A
BLDA 1081 U1	Brazil	N/A	N/A	Hematuria	N/A	N/A	N/A	N/A	N/A
BLDA 1094 U1	Brazil	N/A	N/A	Hematuria	N/A	N/A	N/A	N/A	N/A
BLDA 1095 U1	Brazil	N/A	N/A	Hematuria	N/A	N/A	N/A	N/A	N/A
BLDA 1102 U1	Brazil	N/A	N/A	Hematuria	N/A	N/A	N/A	N/A	N/A
BLDA 1108 U1	Brazil	N/A	N/A	Hematuria	N/A	N/A	N/A	N/A	N/A
BLDA 1120 U1	JHH	M	78	hematuria	2	HGTCC	pTa	HG	0.9
BLDA 1121 U1	JHH	N/A	N/A	LUTS	0	N/A	N/A	N/A	N/A
BLDA 1123 U1	JHH	M	69	Hematuria	0	N/A	N/A	N/A	N/A
BLDA 1125 U1	JHH	F	38	Hematuria	0	N/A	N/A	N/A	N/A
BLDA 1126 U1	JHH	M	46	Hematuria	0	N/A	N/A	N/A	N/A
BLDA 1127 U1	JHH	M	80	Hematuria	0	N/A	N/A	N/A	N/A
BLDA 1128 U1	JHH	M	48	Hematuria	N/A	N/A	N/A	N/A	N/A
BLDA 1133 U1	JHH	F	78	Other	2	N/A	N/A	N/A	N/A
BLDA 1137 U1	JHH	F	61	LUTS	2	CIS	pTis	HG	6.63333
BLDA 1138 U1	JHH	N/A	N/A	Hematuria	N/A	N/A	N/A	N/A	N/A
BLDA 1143 U1	JHH	F	61	Hematuria	2	N/A	N/A	N/A	N/A
BLDA 1145 U1	JHH	M	61	Hematuria	0	N/A	N/A	N/A	N/A
BLDA 1149 U1	JHH	M	56	Hematuria	0	N/A	N/A	N/A	N/A
BLDA 1153 U1	JHH	N/A	N/A	Hematuria	2	N/A	N/A	N/A	N/A
BLDA 1156 U1	JHH	M	41	Hematuria	0	N/A	N/A	N/A	N/A
BLDA 1158 U1	JHH	M	39	Hematuria	0	N/A	N/A	N/A	N/A
BLDA 1159 U1	JHH	M	52	Other	0	N/A	N/A	N/A	N/A
BLDA 1161 U1	JHH	M	61	Hematuria	2	N/A	N/A	N/A	N/A
BLDA 1164 U1	JHH	M	76	Hematuria	0	N/A	N/A	N/A	N/A
BLDA 1173 U1	JHH	M	60	Hematuria	2	N/A	N/A	N/A	N/A
BLDA 1174 U1	JHH	F	48	Hematuria	2	N/A	N/A	N/A	N/A
BLDA 1183 U1	JHH	M	83	Hematuria	0	N/A	N/A	N/A	N/A
BLDA 1185 U1	JHH	F	42	Hematuria	0	N/A	N/A	N/A	N/A
BLDA 1186 U1	JHH	N/A	N/A	Hematuria	0	N/A	N/A	N/A	N/A
BLDA 1195 U1	JHH	F	33	Hematuria	0	N/A	N/A	N/A	N/A
BLDA 1199 U1	JHH	F	47	Hematuria	2	N/A	N/A	N/A	N/A
BLDA 1200 U1	JHH	F	21	Hematuria	0	N/A	N/A	N/A	N/A
BLDA 1204 U1	JHH	F	61	Hematuria	0	N/A	N/A	N/A	N/A
BLDA 1206 U1	JHH	M	65	Hematuria	0	N/A	N/A	N/A	N/A
BLDA 1208 U1	JHH	N/A	N/A	Hematuria	0	N/A	N/A	N/A	N/A
BLDA 1209 U1	JHH	M	62	Hematuria	0	N/A	N/A	N/A	N/A
BLDA 1212 U1	JHH	F	84	Hematuria	2	N/A	N/A	N/A	N/A
BLDA 1213 U1	JHH	M	32	Hematuria	2	N/A	N/A	N/A	N/A
BLDA 1214 U1	JHH	M	57	Hematuria	2	N/A	N/A	N/A	N/A
BLDA 1215 U1	JHH	M	56	Hematuria	0	N/A	N/A	N/A	N/A
BLDA 1220 U1	JHH	M	57	Hematuria	2	N/A	N/A	N/A	N/A
BLDA 1222 U1	JHH	N/A	N/A	Hematuria	0	N/A	N/A	N/A	N/A
BLDA 1228 U1	JHH	M	58	Hematuria	0	N/A	N/A	N/A	N/A
BLDA 1229 U1	JHH	N/A	N/A	Hematuria	0	N/A	N/A	N/A	N/A
BLDA 1230 U1	JHH	F	75	Hematuria	0	N/A	N/A	N/A	N/A
BLDA 1231 U1	JHH	N/A	N/A	Hematuria	0	N/A	N/A	N/A	N/A
BLDA 1234 U1	JHH	M	51	Hematuria	0	N/A	N/A	N/A	N/A
BLDA 1235 U1	JHH	N/A	N/A	Hematuria	0	N/A	N/A	N/A	N/A
BLDA 1246 U1	JHH	F	54	Hematuria	0	N/A	N/A	N/A	N/A
BLDA 1248 U1	JHH	F	22	Hematuria	0	N/A	N/A	N/A	N/A
BLDA 1257 U1	JHH	M	59	Hematuria	2	INTCC	pT1	HG	1.43333
BLDA 1259 U1	JHH	M	56	Other	2	N/A	N/A	N/A	N/A
BLDA 1262 U1	JHH	M	62	Other	0	N/A	N/A	N/A	N/A
BLDA 1264 U1	JHH	N/A	N/A	Hematuria	2	N/A	N/A	N/A	N/A
BLDA 1265 U1	JHH	F	62	Hematuria	2	N/A	N/A	N/A	N/A
BLDA 1267 U1	JHH	N/A	N/A	Hematuria	0	N/A	N/A	N/A	N/A
BLDA 1268 U1	JHH	F	49	Hematuria	0	N/A	N/A	N/A	N/A
BLDA 1271 U1	JHH	F	60	Hematuria	0	N/A	N/A	N/A	N/A
BLDA 1272 U1	JHH	M	70	Hematuria	0	N/A	N/A	N/A	N/A
BLDA 1274 U1	JHH	M	52	Hematuria	0	N/A	N/A	N/A	N/A
BLDA 1276 U1	JHH	M	63	Hematuria	0	N/A	N/A	N/A	N/A
BLDA 1277 U1	JHH	M	57	Hematuria	2	N/A	N/A	N/A	N/A
BLDA 1282 U1	JHH	M	37	Hematuria	0	N/A	N/A	N/A	N/A
BLDA 1288 U1	JHH	M	35	Hematuria	0	N/A	N/A	N/A	N/A
BLDA 1295 U1	JHH	N/A	N/A	Hematuria	0	N/A	N/A	N/A	N/A
BLDA 1297 U1	JHH	N/A	N/A	Hematuria	0	N/A	N/A	N/A	N/A
BLDA 1298 U1	JHH	N/A	N/A	Hematuria	0	N/A	N/A	N/A	N/A
BLDA 1300 U1	JHH	M	60	Hematuria	0	N/A	N/A	N/A	N/A
BLDA 1301 U1	JHH	F	58	Hematuria	0	N/A	N/A	N/A	N/A
BLDA 1303 U1	JHH	M	78	Hematuria	0	N/A	N/A	N/A	N/A
BLDA 1305 U1	JHH	M	55	Hematuria	0	N/A	N/A	N/A	N/A
BLDA 1315 U1	JHH	F	15	Hematuria	0	N/A	N/A	N/A	N/A
BLDA 1318 U1	JHH	M	12	Hematuria	2	N/A	N/A	N/A	N/A
BLDA 1320 U1	JHH	F	64	Hematuria	0	N/A	N/A	N/A	N/A
BLDA 1323 U1	JHH	M	63	Hematuria	0	N/A	N/A	N/A	N/A
BLDA 1325 U1	JHH	M	67	Hematuria	0	N/A	N/A	N/A	N/A
BLDA 1326 U1	JHH	M	51	Hematuria	0	CIS	pTis	HG	1.4
BLDA 1329 U1	JHH	M	74	Hematuria	0	N/A	N/A	N/A	N/A
BLDA 1331 U1	JHH	M	52	Hematuria	0	N/A	N/A	N/A	N/A
BLDA 1336 U1	JHH	M	62	Hematuria	0	N/A	N/A	N/A	N/A
BLDA 1338 U1	JHH	M	63	Hematuria	0	N/A	N/A	N/A	N/A
BLDA 1339 U1	JHH	M	75	Hematuria	0	N/A	N/A	N/A	N/A
BLDA 1340 U1	JHH	M	73	Hematuria	0	N/A	N/A	N/A	N/A
BLDA 1344 U1	JHH	F	38	Hematuria	0	N/A	N/A	N/A	N/A
BLDA 1345 U1	JHH	N/A	N/A	Hematuria	0	N/A	N/A	N/A	N/A
BLDA 1346 U1	JHH	N/A	N/A	Hematuria	0	N/A	N/A	N/A	N/A
BLDA 1348 U1	JHH	N/A	N/A	Hematuria	0	N/A	N/A	N/A	N/A
BLDA 1353 U1	JHH	M	89	Hematuria	0	N/A	N/A	N/A	N/A
BLDA 1357 U1	JHH	F	54	Hematuria	0	LGTCC	pTa	LG	1.03333
BLDA 1358 U1	JHH	M	73	Hematuria	0	N/A	N/A	N/A	N/A
BLDA 1361 U1	JHH	M	71	Hematuria	0	N/A	N/A	N/A	N/A
BLDA 1365 U1	JHH	F	35	Hematuria	0	N/A	N/A	N/A	N/A
BLDA 1366 U1	JHH	F	53	Hematuria	0	N/A	N/A	N/A	N/A
BLDA 1368 U1	JHH	M	67	Hematuria	0	N/A	N/A	N/A	N/A
BLDA 1374 U1	JHH	M	50	Hematuria	2	N/A	N/A	N/A	N/A
BLDA 1377 U1	JHH	F	34	Hematuria	0	N/A	N/A	N/A	N/A
BLDA 1380 U1	JHH	M	84	Hematuria	2	N/A	N/A	N/A	N/A
BLDA 1384 U1	JHH	M	52	Hematuria	0	N/A	N/A	N/A	N/A
BLDA 1385 U1	JHH	M	64	Hematuria	0	N/A	N/A	N/A	N/A
BLDA 1390 U1	JHH	M	62	Hematuria	0	N/A	N/A	N/A	N/A
BLDA 1391 U1	JHH	M	55	Hematuria	0	N/A	N/A	N/A	N/A
BLDA 1394 U1	JHH	M	77	Hematuria	0	N/A	N/A	N/A	N/A
BLDA 1396 U1	JHH	F	46	Hematuria	0	N/A	N/A	N/A	N/A
BLDA 1398 U1	JHH	M	62	Hematuria	0	N/A	N/A	N/A	N/A
BLDA 1402 U1	JHH	M	53	Hematuria	2	N/A	N/A	N/A	N/A
BLDA 1403 U1	JHH	M	69	Hematuria	0	N/A	N/A	N/A	N/A
BLDA 1404 U1	JHH	N/A	N/A	Hematuria	0	N/A	N/A	N/A	N/A
BLDA 1405 U1	JHH	N/A	N/A	Hematuria	0	N/A	N/A	N/A	N/A
BLDA 1406 U1	JHH	N/A	N/A	Hematuria	0	N/A	N/A	N/A	N/A
BLDA 1408 U1	JHH	N/A	N/A	Hematuria	0	N/A	N/A	N/A	N/A
BLDA 1410 U1	JHH	N/A	N/A	Hematuria	0	N/A	N/A	N/A	N/A
BLDA 1411 U1	JHH	N/A	N/A	Hematuria	2	N/A	N/A	N/A	N/A
BLDA 1412 U1	JHH	M	59	Hematuria	2	N/A	N/A	N/A	N/A
BLDA 1413 U1	JHH	N/A	N/A	Hematuria	0	N/A	N/A	N/A	N/A
BLDA 1414 U1	JHH	M	37	Hematuria	0	N/A	N/A	N/A	N/A
BLDA 1438 U1	JHH	F	24	Hematuria	0	N/A	N/A	N/A	N/A
BLDA 1439 U1	JHH	F	36	Hematuria	0	N/A	N/A	N/A	N/A
BLDA 1443 U1	JHH	N/A	N/A	Hematuria	0	N/A	N/A	N/A	N/A
BLDA 1450 U1	JHH	M	44	Other	0	N/A	N/A	N/A	N/A
BLDA 1451 U1	JHH	F	40	Other	0	N/A	N/A	N/A	N/A
BLDA 1462 U1	JHH	F	53	Other	2	N/A	N/A	N/A	N/A
BLDA 1470 U1	JHH	M	50	Other	0	N/A	N/A	N/A	N/A
BLDA 1473 U1	JHH	M	54	Other	0	N/A	N/A	N/A	N/A
BLDA 1474 U1	JHH	F	30	Other	2	N/A	N/A	N/A	N/A
BLDA 1475 U1	JHH	F	51	Other	2	N/A	N/A	N/A	N/A
BLDA 1484 U1	JHH	F	63	Other	0	N/A	N/A	N/A	N/A
BLDA 1486 U1	JHH	N/A	N/A	Hematuria	0	N/A	N/A	N/A	N/A
BLDA 1489 U1	JHH	N/A	N/A	Other	2	N/A	N/A	N/A	N/A
BLDA 1490 U1	JHH	N/A	N/A	Other	0	N/A	N/A	N/A	N/A
BLDA 1491 U1	JHH	N/A	N/A	Other	0	N/A	N/A	N/A	N/A
BLDA 1789 U1	Japan	N/A	N/A	Hematuria	N/A	N/A	N/A	N/A	N/A
BLDA 1790 U1	Japan	N/A	N/A	Hematuria	N/A	HGTCC	pTa	HG	0
BLDA 1791 U1	Japan	N/A	N/A	Hematuria	N/A	LGTCC	pTa	LG	0
BLDA 1792 U1	Japan	N/A	N/A	Hematuria	N/A	HGTCC	pTa	HG	0.1
BLDA 1793 U1	Japan	N/A	N/A	Hematuria	N/A	HGTCC	pTa	HG	0.133333
BLDA 1794 U1	Japan	N/A	N/A	Hematuria	N/A	N/A	N/A	N/A	N/A
BLDA 1795 U1	Japan	N/A	N/A	Hematuria	N/A	LGTCC	pTa	LG	0.0333333
BLDA 1796 U1	Japan	N/A	N/A	Hematuria	N/A	HGTCC	pTa	HG	0.133333
BLDA 1797 U1	Japan	N/A	N/A	Hematuria	N/A	INTCC	pT2	HG	2.7
BLDA 1798 U1	Japan	N/A	N/A	Hematuria	N/A	HGTCC	pTa	HG	0.0666667
BLDA 1799 U1	Japan	N/A	N/A	Hematuria	N/A	HGTCC	pTa	HG	0.166667
BLDA 1800 U1	Japan	N/A	N/A	Hematuria	N/A	HGTCC	pTa	HG	0
BLDA 1801 U1	Japan	N/A	N/A	Hematuria	N/A	LGTCC	pTa	LG	0.0333333
BLDA 1802 U1	Japan	N/A	N/A	Hematuria	N/A	LGTCC	pTa	LG	0.0333333
BLDA 1803 U1	Japan	N/A	N/A	Hematuria	N/A	HGTCC	pTa	HG	0.133333
BLDA 1804 U1	Japan	N/A	N/A	Hematuria	N/A	LGTCC	pTa	LG	0
BLDA 1805 U1	Japan	N/A	N/A	Hematuria	N/A	HGTCC	pTa	HG	0.0333333
BLDA 1806 U1	Japan	N/A	N/A	Hematuria	N/A	HGTCC	pTa	HG	0
BLDA 1807 U1	Japan	N/A	N/A	Hematuria	N/A	HGTCC	pTa	HG	0
BLDA 1808 U1	Japan	N/A	N/A	Hematuria	N/A	LGTCC	pTa	LG	0
BLDA 1809 U1	Japan	N/A	N/A	Hematuria	N/A	HGTCC	pTa	HG	0.0333333
BLDA 1810 U1	Japan	N/A	N/A	Hematuria	N/A	HGTCC	pTa	HG	0
BLDA 1811 U1	Japan	N/A	N/A	Hematuria	N/A	INTCC	pT1	HG	0.0333333
BLDA 1812 U1	Japan	N/A	N/A	Hematuria	N/A	HGTCC	pTa	HG	0.0666667
BLDA 1813 U1	Japan	N/A	N/A	Hematuria	N/A	HGTCC	pTa	HG	0.1
BLDA 1814 U1	Japan	N/A	N/A	Hematuria	N/A	HGTCC	pTa	HG	0.0666667
BLDA 1815 U1	Japan	N/A	N/A	Hematuria	N/A	HGTCC	pTa	HG	0
BLDA 1816 U1	Japan	N/A	N/A	Hematuria	N/A	HGTCC	pTa	HG	0.0333333
BLDA 1817 U1	Japan	N/A	N/A	Hematuria	N/A	HGTCC	pTa	HG	0
BLDA 1818 U1	Japan	N/A	N/A	Hematuria	N/A	HGTCC	pTa	HG	0
BLDA 1819 U1	Japan	N/A	N/A	Hematuria	N/A	HGTCC	pTa	HG	0
BLDA 1820 U1	Japan	N/A	N/A	Hematuria	N/A	HGTCC	pTa	HG	0
BLDA 1821 U1	Japan	N/A	N/A	Hematuria	N/A	LGTCC	pTa	LG	0
BLDA 1822 U1	Japan	N/A	N/A	Hematuria	N/A	HGTCC	pTa	HG	1.53333
BLDA 1833 U1	JHH	N/A	N/A	Hematuria	2	N/A	N/A	N/A	N/A
BLDA 1841 U1	JHH	M	42	Hematuria	0	N/A	N/A	N/A	N/A
BLDA 1843 U1	JHH	F	50	Hematuria	2	N/A	N/A	N/A	N/A
BLDA 1844 U1	JHH	M	76	Hematuria	2	N/A	N/A	N/A	N/A
BLDA 1853 U1	JHH	M	48	Hematuria	0	N/A	N/A	N/A	N/A
BLDA 1855 U1	JHH	M	77	Hematuria	2	N/A	N/A	N/A	N/A
BLDA 1857 U1	JHH	M	47	Hematuria	0	N/A	N/A	N/A	N/A
BLDA 1866 U1	JHH	M	62	Hematuria	2	INTCC	pT2	HG	12.6
BLDA 1872 U1	JHH	F	46	Hematuria	0	N/A	N/A	N/A	N/A
BLDA 1877 U1	JHH	M	63	Hematuria	0	N/A	N/A	N/A	N/A
BLDA 1879 U1	JHH	M	73	Hematuria	0	N/A	N/A	N/A	N/A
BLDA 1892 U1	JHH	F	61	Hematuria	2	N/A	N/A	N/A	N/A
BLDA 1899 U1	JHH	N/A	N/A	Hematuria	2	N/A	N/A	N/A	N/A
BLDA 1903 U1	JHH	M	64	Hematuria	2	N/A	N/A	N/A	N/A
BLDA 1904 U1	JHH	F	54	Hematuria	0	N/A	N/A	N/A	N/A
BLDA 1909 U1	JHH	M	56	Hematuria	2	N/A	N/A	N/A	N/A
BLDA 1910 U1	JHH	M	69	Hematuria	2	N/A	N/A	N/A	N/A
BLDA 1915 U1	Turkey	N/A	N/A	Hematuria	N/A	N/A	N/A	N/A	N/A
BLDA 1924 U1	Turkey	N/A	N/A	Hematuria	N/A	PUNLMP	pTa	N/A	7.8
BLDA 1925 U1	Turkey	N/A	N/A	Hematuria	N/A	N/A	N/A	N/A	10.8333
BLDA 1926 U1	Turkey	N/A	N/A	Hematuria	N/A	N/A	N/A	N/A	7.33
BLDA 1928 U1	Turkey	N/A	N/A	Hematuria	N/A	N/A	N/A	N/A	10.8
BLDA 1934 U1	Turkey	N/A	N/A	Hematuria	N/A	N/A	N/A	N/A	10
BLDA 1935 U1	Turkey	N/A	N/A	Hematuria	N/A	N/A	N/A	N/A	10
BLDA 1938 U1	Turkey	N/A	N/A	Hematuria	N/A	N/A	N/A	N/A	10.8
BLDA 1940 U1	Turkey	N/A	N/A	Hematuria	N/A	N/A	N/A	N/A	N/A
BLDA 1943 U1	Turkey	N/A	N/A	Hematuria	N/A	N/A	N/A	N/A	9.46667
BLDA 1944 U1	Turkey	N/A	N/A	Hematuria	N/A	N/A	N/A	N/A	9.4
BLDA 1945 U1	Turkey	N/A	N/A	Hematuria	N/A	N/A	N/A	N/A	9
BLDA 1970 U1	JHH	M	73	Other	2	N/A	N/A	N/A	N/A
BLDA 1983 U1	JHH	M	52	Other	2	HGTCC	pTa	HG	7.1
BLDA 2012 U1	JHH	M	47	LUTS	2	N/A	N/A	N/A	0
BLDA 2146 U1	JHH	M	82	Hematuria	2	HGTCC	pTa	HG	10.4333
BLDA 2158 U1	JHH	N/A	N/A	Hematuria	1	INTCC	pT1	HG	0.733333
BLDA 2182 U1	JHH	N/A	N/A	hematuria	2	LGTCC	pTa	LG	1
BLDA 2194 U1	JHH	M	61	Hematuria	1	INTCC	pT1	HG	0.266667
BLDA 2263 U1	JHH	M	62	Other	2	HGTCC	pTa	HG	1.53333
BLDA 2281 U1	JHH	M	70	Hematuria	2	INTCC	pT1	HG	1.03333
BLDA 2289 U1	JHH	M	60	Hematuria	2	N/A	N/A	N/A	N/A
BLDA 2443 U1	JHH	M	83	Other	1	INTCC	pT1	HG	1.73333
BLDA 2476 U1	JHH	F	49	Hematuria	2	LGTCC	pTa	LG	1.96667
BLDA 2489 U1	JHH	M	54	Hematuria	1	N/A	N/A	N/A	0
BLDA 2569 U1	JHH	N/A	N/A	Other	2	CIS	pTis	HG	1.66667
BLDA 2614 U1	JHH	M	68	Hematuria	1	INTCC	pT1	HG	1.33333
BLDA 2647 U1	JHH	M	71	Other	1	INTCC	pT1	HG	1.23333
BLDA 2671 U1	JHH	M	75	Other	2	N/A	N/A	N/A	0
BLDA 2719 U1	Japan	N/A	N/A	Hematuria	N/A	INTCC	pT1	HG	0.0333333
BLDA 2720 U1	Japan	N/A	N/A	Hematuria	N/A	HGTCC	pTa	HG	0
BLDA 2721 U1	Japan	N/A	N/A	Hematuria	N/A	HGTCC	pTa	HG	0.133333
BLDA 2722 U1	Japan	N/A	N/A	Hematuria	N/A	INTCC	pT2	HG	19.0333
BLDA 2723 U1	Japan	N/A	N/A	Hematuria	N/A	N/A	N/A	N/A	N/A
BLDA 2724 U1	Japan	N/A	N/A	Hematuria	N/A	N/A	N/A	N/A	N/A
BLDA 2725 U1	Japan	N/A	N/A	Hematuria	N/A	LGTCC	pTa	LG	0.1
BLDA 2726 U1	Japan	N/A	N/A	Hematuria	N/A	HGTCC	pTa	HG	0.133333
BLDA 2727 U1	Japan	N/A	N/A	Hematuria	N/A	INTCC	pT1	HG	0.1
BLDA 2728 U1	Japan	N/A	N/A	Hematuria	N/A	INTCC	pT2	HG	0.133333
BLDA 2729 U1	Japan	N/A	N/A	Hematuria	N/A	INTCC	pT1	HG	0
BLDA 2730 U1	Japan	N/A	N/A	Hematuria	N/A	INTCC	pT1	HG	0
BLDA 2731 U1	Japan	N/A	N/A	Hematuria	N/A	HGTCC	pTa	HG	0
BLDA 2732 U1	Japan	N/A	N/A	Hematuria	N/A	HGTCC	pTa	HG	0.133333
BLDA 2733 U1	Japan	N/A	N/A	Hematuria	N/A	HGTCC	pTa	HG	0.0333333
BLDA 2734 U1	Japan	N/A	N/A	Hematuria	N/A	HGTCC	pTa	HG	0.0333333
BLDA 2735 U1	Japan	N/A	N/A	Hematuria	N/A	CIS	pTis	HG	0
BLDA 2737 U1	Japan	N/A	N/A	Hematuria	N/A	INTCC	pT1	HG	0.0333333
BLDA 2738 U1	Japan	N/A	N/A	Hematuria	N/A	INTCC	pT1	HG	0.0666667
BLDA 2739 U1	Japan	N/A	N/A	Hematuria	N/A	INTCC	pT1	HG	0.0333333
BLDA 2740 U1	Japan	N/A	N/A	Hematuria	N/A	INTCC	pT2	HG	0.133333
BLDA 2741 U1	Japan	N/A	N/A	Hematuria	N/A	INTCC	pT3	HG	0.0333333
BLDA 2742 U1	Japan	N/A	N/A	Hematuria	N/A	HGTCC	pTa	HG	0
BLDA 2743 U1	Japan	N/A	N/A	Hematuria	N/A	HGTCC	pTa	HG	0.1
BLDA 2744 U1	Japan	N/A	N/A	Hematuria	N/A	INTCC	pT1	HG	0.0333333
BLDA 2745 U1	Japan	N/A	N/A	Hematuria	N/A	HGTCC	pTa	HG	0.133333
BLDA 2746 U1	Japan	N/A	N/A	Hematuria	N/A	INTCC	pT1	HG	0.133333
BLDA 2747 U1	Japan	N/A	N/A	Hematuria	N/A	INTCC	pT2	HG	0.1
BLDA 2748 U1	Japan	N/A	N/A	Hematuria	N/A	INTCC	pT1	HG	0.0333333
BLDA 2749 U1	Japan	N/A	N/A	Hematuria	N/A	INTCC	pT1	HG	0.0666667
BLDA 2750 U1	Japan	N/A	N/A	Hematuria	N/A	HGTCC	pTa	HG	0.0333333
BLDA 2751 U1	Japan	N/A	N/A	Hematuria	N/A	HGTCC	pTa	HG	0.0333333
BLDA 2752 U1	Japan	N/A	N/A	Hematuria	N/A	LGTCC	pTa	LG	0
BLDA 2766 U1	JHH	M	54	hematuria	1	HGTCC	pTa	HG	0.933333
BLDA 2781 U1	JHH	M	32	LUTS	1	N/A	N/A	N/A	0.733333
BLDA 2787 U1	JHH	M	81	Hematuria	2	INTCC	pT2	HG	1.2
BLDA 2793 U1	JHH	M	56	Hematuria	1	HGTCC	pTa	HG	0.533333
BLDA 2824 U1	JHH	M	72	Hematuria	0	N/A	N/A	N/A	0.0333333
BLDA 2867 U1	JHH	F	57	Hematuria	2	INTCC	pT4	HG	3.56667
BLDA 2901 U1	JHH	N/A	N/A	Hematuria	1	CIS	pTis	HG	1.2
BLDA 3208 U1	Turkey	N/A	N/A	Hematuria	N/A	N/A	N/A	N/A	7.2
BLDA 3209 U1	Turkey	N/A	N/A	Hematuria	N/A	N/A	N/A	N/A	N/A
BLDA 3210 U1	Turkey	N/A	N/A	Hematuria	N/A	N/A	N/A	N/A	N/A
BLDA 3211 U1	Turkey	N/A	N/A	Hematuria	N/A	N/A	N/A	N/A	N/A
BLDA 3212 U1	Turkey	N/A	N/A	Hematuria	N/A	INTCC	pT1	HG	3.03333
BLDA 3213 U1	Turkey	N/A	N/A	Hematuria	N/A	N/A	N/A	N/A	N/A
BLDA 3214 U1	Turkey	N/A	N/A	Hematuria	N/A	HGTCC	pTa	HG	0.8
BLDA 3215 U1	Turkey	N/A	N/A	Hematuria	N/A	N/A	N/A	N/A	N/A
BLDA 3216 U1	Turkey	N/A	N/A	Hematuria	N/A	LGTCC	pTa	LG	0.533333
BLDA 3217 U1	Turkey	N/A	N/A	Hematuria	N/A	INTCC	pT1	HG	0.2
BLDA 3218 U1	Turkey	N/A	N/A	Hematuria	N/A	LGTCC	pTa	LG	0.9
BLDA 3220 U1	Turkey	N/A	N/A	Hematuria	N/A	LGTCC	pTa	LG	0.633333
BLDA 3221 U1	Turkey	N/A	N/A	Hematuria	N/A	INTCC	pT1	HG	0.466667
BLDA 3222 U1	Turkey	N/A	N/A	Hematuria	N/A	INTCC	pT1	HG	0
BLDA 3223 U1	Turkey	N/A	N/A	Hematuria	N/A	N/A	N/A	N/A	N/A
BLDA 3224 U1	Turkey	N/A	N/A	Hematuria	N/A	N/A	N/A	N/A	N/A
BLDA 3225 U1	Turkey	N/A	N/A	Hematuria	N/A	N/A	N/A	N/A	N/A
BLDA 3226 U1	Turkey	N/A	N/A	Hematuria	N/A	INTCC	pT1	HG	0.0666667
BLDA 3227 U1	Turkey	N/A	N/A	Hematuria	N/A	N/A	N/A	N/A	N/A
BLDA 3228 U1	Turkey	N/A	N/A	Hematuria	N/A	LGTCC	pTa	LG	0.666667
BLDA 3230 U1	Turkey	N/A	N/A	Hematuria	N/A	N/A	N/A	N/A	N/A
BLDA 3231 U1	Turkey	N/A	N/A	Hematuria	N/A	N/A	N/A	N/A	N/A
BLDA 3235 U1	Turkey	N/A	N/A	Hematuria	N/A	LGTCC	pTa	LG	1.1
BLDA 3237 U1	Turkey	N/A	N/A	Hematuria	N/A	N/A	N/A	N/A	0.433333
BLDA 3239 U1	Turkey	N/A	N/A	Hematuria	N/A	N/A	N/A	N/A	N/A
BLDA 3242 U1	Turkey	N/A	N/A	Hematuria	N/A	INTCC	pT1	HG	0
N/A Not Available
Cytology Diagnosis:
0 Negative
2 Atypical
1 Positive
