# Supplementary material for: Non-invasive detection of urothelial cancer through the analysis of driver gene mutations and aneuploidy
Source: eLife. 2018 Mar 20;7:e32143. doi: 10.7554/eLife.32143 (PMC5860864; doi:10.7554/eLife.32143)
Supplement: Supplementary file 3. [file elife-32143-supp3.xlsx]

## Sheet: Sheet1
Supplementary File 3. Mutations detected by Multiplex Assay in primary tumor tissues from the Early Detection cohort.
Tumor Sample	Patient	Gene	chrom	hg 19 Position	Reference base	Variant base	Codon	Reference amino acid	Variant amino acid	Mutant allele frequencey	# unique templates analyzed	Detectable in urine
BLD 147 PT	BLD 147	TP53	chr17	7574003	G	A	342	R	*	0.884702	2654	Yes
BLD 237 PT	BLD 237	TP53	chr17	7577121	G	A	273	R	C	0.335238	1575	Yes
BLD 253 PT	BLD 253	TP53	chr17	7579548	G	A	47	P	S	0.513448	4127	No
BLD 253 PT	BLD 253	PIK3CA	chr3	178936082	G	A	542	E	K	0.0950427	2925	Yes
BLD 253 PT	BLD 253	ERBB2	chr17	37868208	C	T	310	S	F	0.371466	1521	Yes
BLD 333 PT	BLD 333	TP53	chr17	7577099	C	G	280	R	T	0.137931	116	No
BLD 333 PT	BLD 333	TP53	chr17	7577091	G	A	283	R	C	0.0517241	116	No
BLD 333 PT	BLD 333	TP53	chr17	7573994	T	G	345	N	H	0.0540541	74	No
BLD 436 PT	BLD 436	TP53	chr17	7577559	G	A	241	S	F	0.64	1800	Yes
BLD 601 PT1	BLD 601	FGFR3	chr4	1807889	A	G	650	K	E	0.471663	5311	No
BLD 601 PT1	BLD 601	PIK3CA	chr3	178936091	G	A	545	E	K	0.46094	3085	Yes
BLD 601 PT1	BLD 601	CDKN2A	chr9	21971161	T	G	66	H	P	0.0625	336	No
BLD 624 PT1	BLD 624	TP53	chr17	7577534	C	G	249	R	S	0.178723	4230	No
BLD 634 PT1	BLD 634	HRAS	chr11	533874	T	C	61	Q	R	0.235241	4421	No
BLD 835 PT1	BLD 835	FGFR3	chr4	1803568	C	G	249	S	C	0.19613	2274	Yes
BLD 841 PT1	BLD 841	TP53	chr17	7577120	C	T	273	R	H	0.324861	4682	No
BLD 841 PT1	BLD 841	CDKN2A	chr9	21971161	T	G	66	H	P	0.0539773	352	No
BLD 859 PT1	BLD 859	TP53	chr17	7578524	G	A	136	Q	*	0.539889	1617	Yes
BLD 866 PT1	BLD 866	FGFR3	chr4	1803568	C	G	249	S	C	0.112821	195	Yes
BLD 866 PT1	BLD 866	TP53	chr17	7576885	fs	T	321	K	NULL	0.0874317	183	No
BLD 866 PT1	BLD 866	TP53	chr17	7576876	C	T	324	D	N	0.0928962	183	Yes
BLD 866 PT1	BLD 866	TP53	chr17	7579528	C	A	53	W	C	0.0666667	135	No
BLDA 1924 PT1	BLDA 1924	FGFR3	chr4	1803568	C	G	249	S	C	0.302935	6711	No
BLDA 1924 PT1	BLDA 1924	CDKN2A	chr9	21971161	T	G	66	H	P	0.0698366	673	No
BLDA 2902 PT1	BLD 535	KRAS	chr12	25398284	C	T	12	G	D	0.261197	5314	Yes
BLDA 2902 PT1	BLD 535	TP53	chr17	7578513	C	A	139	K	N	0.318803	3441	Yes
BLDA 2903 PT1	BLD 534	FGFR3	chr4	1803568	C	G	249	S	C	0.21759	1751	No
BLDA 2905 PT1	BLD 540	TP53	chr17	7574021	C	A	336	E	*	0.3739	682	Yes
BLDA 2905 PT1	BLD 540	ERBB2	chr17	37868208	C	T	310	S	F	0.263682	402	No
BLDA 2906 PT1	BLD 539	TP53	chr17	7578382	G	C	183	S	*	0.483797	2623	Yes
BLDA 2906 PT1	BLD 539	TP53	chr17	7579340	G	C	116	S	C	0.517328	2395	Yes
BLDA 2907 PT1	BLD 541	TP53	chr17	7578442	T	C	163	Y	C	0.577586	1160	No
BLDA 2908 PT1	BLD 542	KRAS	chr12	25398284	C	A	12	G	V	0.412352	3708	Yes
BLDA 2908 PT1	BLD 542	PIK3CA	chr3	178936082	G	A	542	E	K	0.456038	853	Yes
BLDA 2909 PT1	BLD 543	FGFR3	chr4	1803568	C	G	249	S	C	0.538174	8815	No
BLDA 2909 PT1	BLD 543	PIK3CA	chr3	178936091	G	A	545	E	K	0.487427	1034	No
BLDA 2910 PT1	BLD 544	FGFR3	chr4	1806099	A	G	373	Y	C	0.431091	3686	Yes
BLDA 2910 PT1	BLD 544	PIK3CA	chr3	178936082	G	A	542	E	K	0.456716	335	Yes
BLDA 2911 PT1	BLD 545	FGFR3	chr4	1806099	A	G	373	Y	C	0.313725	51	Yes
BLDA 2912 PT1	BLD 546	HRAS	chr11	534285	C	A	13	G	V	0.645536	14639	Yes
BLDA 2913 PT1	BLD 547	HRAS	chr11	533874	T	A	61	Q	L	0.0517241	58	No
BLDA 2914 PT1	BLD 549	TP53	chr17	7577559	G	A	241	S	F	0.252339	3099	Yes
BLDA 2915 PT1	BLD 550	FGFR3	chr4	1806099	A	G	373	Y	C	0.414938	241	No
BLDA 2917 PT1	BLD 552	FGFR3	chr4	1803568	C	G	249	S	C	0.517	2853	No
BLDA 2918 PT1	BLD 554	TP53	chr17	7577543	C	G	246	M	I	0.61181	2066	Yes
BLDA 2918 PT1	BLD 554	TP53	chr17	7577506	C	T	259	D	N	0.614714	2066	Yes
BLDA 2920 PT1	BLD 537	TP53	chr17	7578190	T	C	220	Y	C	0.199212	4824	Yes
BLDA 2921 PT1	BLD 553	FGFR3	chr4	1806099	A	G	373	Y	C	0.166667	102	Yes
BLDA 2922 PT1	BLD 555	HRAS	chr11	533874	T	A	61	Q	L	0.331796	5856	Yes
BLDA 2923 PT1	BLD 556	TP53	chr17	7577596	A	G	229	C	R	0.623156	1762	Yes
BLDA 2924 PT1	BLD 557	TP53	chr17	7579542	C	G	49	D	H	0.234568	81	Yes
BLDA 2925 PT1	BLD 558	FGFR3	chr4	1803568	C	G	249	S	C	0.428705	1073	No
BLDA 2925 PT1	BLD 558	PIK3CA	chr3	178952085	A	T	1047	H	L	0.465704	277	No
BLDA 2925 PT1	BLD 558	TP53	chr17	7579705	C	T	31	V	I	0.420455	176	No
BLDA 2926 PT1	BLD 559	FGFR3	chr4	1803568	C	G	249	S	C	0.320736	12278	Yes
BLDA 2926 PT1	BLD 559	CDKN2A	chr9	21971036	C	G	108	D	H	0.50976	10707	Yes
BLDA 2926 PT1	BLD 559	TP53	chr17	7574018	G	A	337	R	C	0.547476	6161	Yes
BLDA 2928 PT1	BLDA 1790	TP53	chr17	7578263	G	A	196	R	*	0.475423	3662	No
BLDA 2929 PT1	BLDA 1791	FGFR3	chr4	1803568	C	G	249	S	C	0.225	1560	No
BLDA 2930 PT1	BLDA 1792	TP53	chr17	7577565	T	C	239	N	S	0.375275	2726	Yes
BLDA 2930 PT1	BLDA 1792	PIK3CA	chr3	178936091	G	A	545	E	K	0.711514	773	Yes
BLDA 2931 PT1	BLDA 1793	TP53	chr17	7577548	C	T	245	G	S	0.348096	4674	No
BLDA 2934 PT1	BLDA 1796	FGFR3	chr4	1806099	A	G	373	Y	C	0.339372	1656	Yes
BLDA 2936 PT1	BLDA 1800	TP53	chr17	7578437	G	A	165	Q	*	0.56934	2394	Yes
BLDA 2937 PT1	BLDA 1801	FGFR3	chr4	1803564	C	T	248	R	C	0.435289	21650	Yes
BLDA 2937 PT1	BLDA 1801	PIK3CA	chr3	178952085	A	G	1047	H	R	0.739187	9942	Yes
BLDA 2938 PT1	BLDA 1802	FGFR3	chr4	1806089	G	T	370	G	C	0.461634	8862	Yes
BLDA 2939 PT1	BLDA 1804	FGFR3	chr4	1803568	C	G	249	S	C	0.33625	800	No
BLDA 2939 PT1	BLDA 1804	PIK3CA	chr3	178936091	G	A	545	E	K	0.0769231	78	No
BLDA 2941 PT1	BLDA 1805	TP53	chr17	7578275	G	A	192	Q	*	0.332312	2612	Yes
BLDA 2941 PT1	BLDA 1805	TP53	chr17	7576855	G	A	331	Q	*	0.473416	1373	Yes
BLDA 2942 PT1	BLDA 1806	ERBB2	chr17	37868208	C	T	310	S	F	0.319731	2524	No
BLDA 2942 PT1	BLDA 1806	TP53	chr17	7577539	G	A	248	R	W	0.616332	2192	No
BLDA 2942 PT1	BLDA 1806	TP53	chr17	7577574	T	A	236	Y	F	0.617245	2192	Yes
BLDA 2943 PT1	BLDA 1807	PIK3CA	chr3	178936091	G	A	545	E	K	0.118421	76	Yes
BLDA 2944 PT1	BLDA 1808	FGFR3	chr4	1806099	A	G	373	Y	C	0.723924	4506	Yes
BLDA 2948 PT1	BLDA 1812	FGFR3	chr4	1803568	C	G	249	S	C	0.255844	2353	Yes
BLDA 2949 PT1	BLDA 2740	FGFR3	chr4	1803564	C	T	248	R	C	0.245932	6945	Yes
BLDA 2950 PT1	BLDA 1813	TP53	chr17	7579589	G	fs	33	S	NULL	0.766295	5109	No
BLDA 2951 PT1	BLDA 1814	TP53	chr17	7577541	T	A	247	N	I	0.488701	354	Yes
BLDA 2952 PT1	BLDA 1815	TP53	chr17	7579882	C	G	11	E	Q	0.114969	1296	Yes
BLDA 2952 PT1	BLDA 1815	TP53	chr17	7577524	T	fs	253	T	NULL	0.768501	1054	No
BLDA 2955 PT1	BLDA 1818	TP53	chr17	7578419	C	A	171	E	*	0.498323	2683	Yes
BLDA 2955 PT1	BLDA 1818	TP53	chr17	7579882	C	G	11	E	Q	0.208406	2308	Yes
BLDA 2957 PT1	BLDA 1820	FGFR3	chr4	1803568	C	G	249	S	C	0.24067	2090	Yes
BLDA 2957 PT1	BLDA 1820	TP53	chr17	7577499	C	T	261	S	N	0.154589	207	Yes
BLDA 2958 PT1	BLDA 1821	FGFR3	chr4	1806099	A	G	373	Y	C	0.423845	5259	Yes
BLDA 2959 PT1	BLDA 2719	TP53	chr17	7577099	C	T	280	R	K	0.288897	5341	Yes
BLDA 2959 PT1	BLDA 2719	TP53	chr17	7578442	T	C	163	Y	C	0.335431	3813	Yes
BLDA 2960 PT1	BLDA 1822	FGFR3	chr4	1803568	C	G	249	S	C	0.580548	6673	Yes
BLDA 2962 PT1	BLDA 2725	FGFR3	chr4	1803568	C	G	249	S	C	0.559387	9598	Yes
BLDA 2963 PT1	BLDA 2726	FGFR3	chr4	1803568	C	G	249	S	C	0.0600317	10711	Yes
BLDA 2963 PT1	BLDA 2726	TP53	chr17	7577079	C	T	287	E	K	0.635492	4170	Yes
BLDA 2965 PT1	BLDA 2729	TP53	chr17	7577065	C	G	291	K	N	0.252126	4351	Yes
BLDA 2966 PT1	BLDA 2730	PIK3CA	chr3	178936082	G	A	542	E	K	0.0952381	105	Yes
BLDA 2971 PT1	BLDA 2734	FGFR3	chr4	1806089	G	T	370	G	C	0.321222	20752	Yes
BLDA 2974 PT1	BLDA 2742	TP53	chr17	7577570	C	T	237	M	I	0.62894	5045	No
BLDA 2975 PT1	BLDA 2737	FGFR3	chr4	1803564	C	T	248	R	C	0.425541	4902	Yes
BLDA 2992 PT1	BLDA 1357	FGFR3	chr4	1803568	C	G	249	S	C	0.428943	2688	No
BLDA 3005 PT1	BLDA 2194	TP53	chr17	7576855	G	A	331	Q	*	0.486605	1829	Yes
BLDA 3016 PT1	BLDA 2281	TP53	chr17	7576897	G	A	317	Q	*	0.911679	4110	Yes
BLDA 3016 PT1	BLDA 2281	VHL	chr3	10183725	C	G	65	S	W	0.244186	1118	Yes
BLDA 3021 PT1	BLDA 2263	TP53	chr17	7577099	C	G	280	R	T	0.364319	11855	Yes
BLDA 3021 PT1	BLDA 2263	TP53	chr17	7577099	C	T	280	R	K	0.485365	11855	Yes
BLDA 3021 PT1	BLDA 2263	TP53	chr17	7577599	C	G	228	D	H	0.41693	1583	Yes
BLDA 3024 PT1	BLD 283	TP53	chr17	7577571	ATGTAGTTGTAGTG	fs	237	M	NULL	0.0775128	1174	No
BLDA 3025 PT1	BLD 790	FGFR3	chr4	1803568	C	G	249	S	C	0.514356	1219	Yes
BLDA 3037 PT1	BLDA 2182	FGFR3	chr4	1803568	C	G	249	S	C	0.463907	5098	Yes
BLDA 3041 PT1	BLD 506	FGFR3	chr4	1803568	C	G	249	S	C	0.411189	5112	Yes
BLDA 3041 PT1	BLD 506	PIK3CA	chr3	178936091	G	A	545	E	K	0.324421	561	Yes
BLDA 3059 PT1	BLDA 1137	TP53	chr17	7577120	C	T	273	R	H	0.117112	1648	Yes
BLDA 3076 PT1	BLDA 2867	TP53	chr17	7579447	A	fs	80	P	NULL	0.347275	789	No
BLDA 3076 PT1	BLDA 2867	CDKN2A	chr9	21971161	T	G	66	H	P	0.0616438	146	No
BLDA 3095 PT1	BLDA 2476	ERBB2	chr17	37868208	C	A	310	S	Y	0.422599	1770	Yes
BLDA 3095 PT1	BLDA 2476	FGFR3	chr4	1803568	C	G	249	S	C	0.418623	1278	Yes
BLDA 3207 PT1	BLDA 2787	TP53	chr17	7577085	C	A	285	E	*	0.592259	5322	Yes
BLDA 3207 PT1	BLDA 2787	CDKN2A	chr9	21971161	T	G	66	H	P	0.0501792	279	No
