# Supplementary material for: Non-invasive detection of urothelial cancer through the analysis of driver gene mutations and aneuploidy
Source: eLife. 2018 Mar 20;7:e32143. doi: 10.7554/eLife.32143 (PMC5860864; doi:10.7554/eLife.32143)
Supplement: Supplementary file 4. [file elife-32143-supp4.xlsx]

## Sheet: Sheet1
Supplementary File 4. Primers used to detect mutations in the 10-gene multiplex panel and TERT.
Gene	Forward Primer	Reverse Primer	Chr	Hg19 Start-End
CDKN2A	CTGTAGGACCTTCGGTGACTG	TGTGCCACACATCTTTGACC	chr9	21968163-21968300
CDKN2A	ACAAATTCTCAGATCATCAGTCCTC	AGGAGCTGGGCCATCG	chr9	21970874-21971002
CDKN2A	GCAGGTACCGTGCGACAT	CTTCCTGGACACGCTGGT	chr9	21970967-21971091
CDKN2A	GCTCCTCAGCCAGGTCCA	GACCCCGCCACTCTCACCCG	chr9	21970997-21971138
CDKN2A	CACCAGCGTGTCCAGGAAG	CCGAGTGGCGGAGCTG	chr9	21971073-21971187
CDKN2A	GGGTCGGGTGAGAGTGG	TGGCTCTGACCATTCTGTTCT	chr9	21971115-21971237
CDKN2A	CTCCCGCTGCAGACCCT	GGGTCGGGTAGAGGAGGTG	chr9	21974652-21974761
CDKN2A	GGCCTCCGACCGTAACTATT	AGCCTTCGGCTGACTGG	chr9	21974684-21974798
CDKN2A	CACCTCCTCTACCCGACCC	GGGGAGAGCAGGCAGC	chr9	21974743-21974859
ERBB2	TGTTCCATCCTCTGCTGTCA	GGGTATGTGGCTACATGTTCCT	chr17	37868148-37868263
FGFR3	GTCATCTGCCCCCACAGA	TGCGTCACTGTACACCTTGC	chr4	1803545-1803665
FGFR3	ACCACCAGGATGAACAGGAA	CCTCAACGCCCATGTCTTT	chr4	1806034-1806150
FGFR3	AGGCGTCCTACTGGCATGA	ACCGAGGACAACGTGATGA	chr4	1807817-1807951
HRAS	GTGGTCATTGATGGGGAGAC	GATGGCAAACACACACAGGA	chr11	533804-533926
HRAS	GTTCTGGATCAGCTGGATGG	GGCAGGAGACCCTGTAGGAG	chr11	534245-534371
KRAS	TTTCAGTGTTACTTACCTGTCTTGTCTT	GGAAATAAATGTGATTTGCCTTCT	chr12	25378532-25378655
KRAS	TGTACTGGTCCCTCATTGCAC	TTCTCCCTTCTCAGGATTCCTAC	chr12	25380244-25380360
KRAS	TGACTGAATATAAACTTGTGGTAGTTGG	TTTACCTCTATTGTTGGATCATATTCG	chr12	25398203-25398317
MET	TTTTGAGTTTGCAGACTTTCCA	TCAAGGTTGCTGATTTTGGTC	chr7	116423378-116423501
MLL	GTTGCCTTCCACAAACGTG	CAAGTCTGTTGTGAGCCCTTC	chr11	118359341-118359461
PIK3CA	GAAAAAGCCGAAGGTCACAA	CCCCCTCCATCAACTTCTTC	chr3	178916781-178916899
PIK3CA	ACATTCACGTAGGTTGCACAAA	TTATTCCAGACGCATTTCCAC	chr3	178921436-178921555
PIK3CA	CTCCATTTTAGCACTTACCTGTGAC	CAATGAATTAAGGGAAAATGACAAA	chr3	178936018-178936140
PIK3CA	TCCAAAGCCTCTTGCTCAGT	GCATGCCAATCTCTTCATAAATC	chr3	178951924-178952055
PIK3CA	GATCCAATCCATTTTTGTTGTCCAG	TTTGATGACATTGCATACATTCG	chr3	178951991-178952119
PLEKHS1	ATGAAGAAAGTGCCCATAACAGA	CTTCCAAGGCTGGGATGAT	chr10	115511551-115511660
TP53	GAGGCTGTCAGTGGGGAAC	GCCACCTGAAGTCCAAAAAG	chr17	7572893-7573009
TP53	AGTCTGAGTCAGGCCCTTCTG	ATGTCATCTCTCCTCCCTGCT	chr17	7572929-7573043
TP53	TAGGAAGGCAGGGGAGTAGG	GTTCCGAGAGCTGAATGAGG	chr17	7573881-7574007
TP53	CTTCTCCCCCTCCTCTGTTG	CCCTGGCTCCTTCCCAG	chr17	7573947-7574059
TP53	CCAGCCAAAGAAGAAACCAC	AAGAAGAAAACGGCATTTTGAG	chr17	7576782-7576898
TP53	CAAGACTTAGTACCTGAAGGGTGAA	TTTTATCACCTTTCCTTGCCTCT	chr17	7576840-7576956
TP53	GCTTCTTGTCCTGCTTGCTT	CGTGTTTGTGCCTGTCCTG	chr17	7576997-7577121
TP53	GCGGAGATTCTCTTCCTCTGT	TGCCTCTTGCTTCTCTTTTCC	chr17	7577068-7577188
TP53	GTGGCAAGTGGCTCCTGA	TGGCTCTGACTGTACCACCATC	chr17	7577480-7577606
TP53	TCATCTTGGGCCTGTGTTATC	TGTGATGATGGTGAGGATGG	chr17	7577513-7577635
TP53	CTTAACCCCTCCTCCCAGAG	GTGGAAGGAAATTTGCGTGT	chr17	7578137-7578260
TP53	CGAAAAGTGTTTCTGTCATCCA	GTCCCCAGGCCTCTGATT	chr17	7578211-7578326
TP53	ACCAGCCCTGTCGTCTCTC	GCCATGGCCATCTACAAGC	chr17	7578335-7578455
TP53	CAACAAGATGTTTTGCCAACTG	CTCCGTCATGTGCTGTGACT	chr17	7578417-7578540
TP53	GGGGGTGTGGAATCAACC	GCCCTGACTTTCAACTCTGTCT	chr17	7578475-7578593
TP53	CCCTTCCCAGAAAACCTACC	GCATTGAAGTCTCATGGAAGC	chr17	7579270-7579396
TP53	CAGAATGCAAGAAGCCCAGA	CTGCACCAGCAGCTCCTAC	chr17	7579338-7579463
TP53	TGGGAAGGGACAGAAGATGA	AGCTCCCAGAATGCCAGAG	chr17	7579388-7579501
TP53	CGGTGTAGGAGCTGCTGG	GCAATGGATGATTTGATGCTG	chr17	7579441-7579572
TP53	TCATCTGGACCTGGGTCTTC	TGACTGCTCTTTTCACCCATC	chr17	7579502-7579616
TP53	CAGCCCAACCCTTGTCCTT	AGCCCCCTAGCAGAGACCT	chr17	7579679-7579789
TP53	ACTGCCTTCCGGGTCACT	CCTTCCAATGGATCCACTCAC	chr17	7579818-7579933
VHL	CCGCCGTCTTCTTCAGG	CCCGGGTGGTCTGGAT	chr3	10183506-10183620
VHL	CGGCCTCCATCTCCTCCT	AGGCAGGCGTCGAAGAGTA	chr3	10183581-10183700
VHL	GGACTGCGATTGCAGAAGAT	CGGCCCGGAAGAGTCC	chr3	10183645-10183773
VHL	CGGCAGCGTTGGGTAG	GCTGCGCTCGGTGAACT	chr3	10183717-10183837
VHL	CGTGCTATCGTCCCTGCT	CCGTATGGCTCAACTTCGAC	chr3	10183788-10183917
VHL	GCTGTCCGTCAACATTGAGA	CCGGTGTGGCTCTTTAACAA	chr3	10188159-10188293
VHL	CCAAACTGAATTATTTGTGCCATC	TCTATCCTGTACTTACCACAACAACC	chr3	10188250-10188376
VHL	GGTGGTCTTCCAGATCTTCGT	GATTTGGTTTTTGCCCTTCC	chr3	10191449-10191581
VHL	TCAATCTCCCATCCGTTGAT	CAGGAGACTGGACATCGTCA	chr3	10191532-10191649
VHL	TCATCAGTACCATCAAAAGCTGA	CCCAAATGTGCAGAAAGACC	chr3	10191580-10191703
TERT	GGCCGCGGAAAGGAAG	CGTCCTGCCCCTTCACC	chr5	1295189-1295314
Chr, chromsome; Hg19, human genome 19.
The sequences listed include only the gene-specific component. Common sequences to allow a second round of amplification were appended to the 5'- ends of all primers, exactly as described in Kinde et al., 2011.
