# Supplementary material for: Non-invasive detection of urothelial cancer through the analysis of driver gene mutations and aneuploidy
Source: eLife. 2018 Mar 20;7:e32143. doi: 10.7554/eLife.32143 (PMC5860864; doi:10.7554/eLife.32143)
Supplement: Supplementary file 5. [file elife-32143-supp5.xlsx]

## Sheet: Sheet1
Supplementary File 5. Mutations detected by the 10-gene Multiplex Assay in urine samples from the Early Detection cohort.
Urine Sample	Patient	PT Sample	Gene	Chr	hg19 Position	Reference base	Variant base	Codon	Reference amino acid	Variant amino acid	Mutant allele frequencey	# unique templates analyzed	Found in the matched primary tumor
BLD 147 U	BLD 147	BLD 147 PT	TP53	chr17	7574003	G	A	342	R	*	0.791257	6108	Yes
BLD 237 U1	BLD 237	BLD 237 PT	TP53	chr17	7577121	G	A	273	R	C	0.0761168	13834	Yes
BLD 253 U1	BLD 253	BLD 253 PT	ERBB2	chr17	37868208	C	T	310	S	F	0.468724	11015	Yes
BLD 253 U1	BLD 253	BLD 253 PT	PIK3CA	chr3	178936082	G	A	542	E	K	0.388537	7415	Yes
BLD 283 U1	BLD 283	BLDA 3024 PT1	TP53	chr17	7577571	ATGTAGTTGTAGTG	NULL	237	M	NULL	0.0208582	52881	Yes
BLD 297 U1	BLD 297	NULL	CDKN2A	chr9	21971036	C	G	108	D	H	0.0649175	10367	NULL
BLD 297 U1	BLD 297	NULL	TP53	chr17	7578253	C	A	199	G	V	0.115537	16116	NULL
BLD 333 U1	BLD 333	BLD 333 PT	TP53	chr17	7574012	C	A	339	E	*	0.836158	15991	No
BLD 359 U1	BLD 359	NULL	FGFR3	chr4	1803568	C	G	249	S	C	0.094228	6930	NULL
BLD 362 U1	BLD 362	BLD 362 PT	TP53	chr17	7577085	C	T	285	E	K	0.736611	12529	No
BLD 362 U1	BLD 362	BLD 362 PT	TP53	chr17	7577506	C	G	259	D	H	0.23555	5744	No
BLD 406 U1	BLD 406	BLD 406 PT	ERBB2	chr17	37868208	C	A	310	S	Y	0.00490301	42219	No
BLD 406 U1	BLD 406	BLD 406 PT	ERBB2	chr17	37868208	C	T	310	S	F	0.0139511	42219	No
BLD 423 U1	BLD 423	NULL	KRAS	chr12	25398284	C	T	12	G	D	0.0124423	7796	NULL
BLD 436 U1	BLD 436	BLD 436 PT	TP53	chr17	7577559	G	A	241	S	F	0.0225287	44299	Yes
BLD 506 U1	BLD 506	BLDA 3041 PT1	PIK3CA	chr3	178936091	G	A	545	E	K	0.298453	6852	Yes
BLD 506 U1	BLD 506	BLDA 3041 PT1	FGFR3	chr4	1803568	C	G	249	S	C	0.343507	9633	Yes
BLD 515 U1	BLD 515	NULL	TP53	chr17	7577559	G	T	241	S	Y	0.0120204	18219	NULL
BLD 533 U1	BLD 533	NULL	TP53	chr17	7578437	G	A	165	Q	*	0.165726	17360	NULL
BLD 535 U1	BLD 535	BLDA 2902 PT1	TP53	chr17	7578513	C	A	139	K	N	0.572349	15052	Yes
BLD 535 U1	BLD 535	BLDA 2902 PT1	KRAS	chr12	25398284	C	T	12	G	D	0.460644	14356	Yes
BLD 537 U1	BLD 537	BLDA 2920 PT1	TP53	chr17	7578190	T	C	220	Y	C	0.0327951	13996	Yes
BLD 538 U1	BLD 538	NULL	PIK3CA	chr3	178936091	G	A	545	E	K	0.00593201	17532	NULL
BLD 539 U1	BLD 539	BLDA 2906 PT1	TP53	chr17	7578382	G	C	183	S	*	0.168665	14342	Yes
BLD 539 U1	BLD 539	BLDA 2906 PT1	VHL	chr3	10183565	G	A	12	E	K	0.0746403	29957	Yes
BLD 539 U1	BLD 539	BLDA 2906 PT1	TP53	chr17	7579340	G	C	116	S	C	0.165358	19364	Yes
BLD 540 U1	BLD 540	BLDA 2905 PT1	TP53	chr17	7574021	C	A	336	E	*	0.115419	23523	Yes
BLD 542 U1	BLD 542	BLDA 2908 PT1	KRAS	chr12	25398284	C	A	12	G	V	0.0151241	10513	Yes
BLD 542 U1	BLD 542	BLDA 2908 PT1	PIK3CA	chr3	178936082	G	A	542	E	K	0.018296	16561	Yes
BLD 544 U1	BLD 544	BLDA 2910 PT1	PIK3CA	chr3	178936082	G	A	542	E	K	0.446414	6093	Yes
BLD 544 U1	BLD 544	BLDA 2910 PT1	FGFR3	chr4	1806099	A	G	373	Y	C	0.709246	9723	Yes
BLD 544 U1	BLD 544	BLDA 2910 PT1	CDKN2A	chr9	21971120	G	A	80	R	*	0.0334328	1675	No
BLD 545 U1	BLD 545	BLDA 2911 PT1	FGFR3	chr4	1806099	A	G	373	Y	C	0.157089	13069	Yes
BLD 546 U1	BLD 546	BLDA 2912 PT1	HRAS	chr11	534285	C	A	13	G	V	0.116931	3532	Yes
BLD 548 U1	BLD 548	NULL	PIK3CA	chr3	178936082	G	A	542	E	K	0.119341	13541	NULL
BLD 548 U1	BLD 548	NULL	CDKN2A	chr9	21971120	G	A	80	R	*	0.136893	1030	NULL
BLD 549 U1	BLD 549	BLDA 2914 PT1	TP53	chr17	7577559	G	A	241	S	F	0.0162207	45374	Yes
BLD 553 U1	BLD 553	BLDA 2921 PT1	FGFR3	chr4	1806099	A	G	373	Y	C	0.0102943	7577	Yes
BLD 554 U1	BLD 554	BLDA 2918 PT1	TP53	chr17	7577543	C	G	246	M	I	0.391473	258	Yes
BLD 554 U1	BLD 554	BLDA 2918 PT1	TP53	chr17	7577506	C	T	259	D	N	0.391473	258	Yes
BLD 555 U1	BLD 555	BLDA 2922 PT1	HRAS	chr11	533874	T	A	61	Q	L	0.190284	49836	Yes
BLD 556 U1	BLD 556	BLDA 2923 PT1	TP53	chr17	7577596	A	G	229	C	R	0.471527	3758	Yes
BLD 557 U1	BLD 557	BLDA 2924 PT1	TP53	chr17	7579542	C	G	49	D	H	0.48802	17946	No
BLD 559 U1	BLD 559	BLDA 2926 PT1	TP53	chr17	7574018	G	A	337	R	C	0.032925	15672	Yes
BLD 559 U1	BLD 559	BLDA 2926 PT1	FGFR3	chr4	1803568	C	G	249	S	C	0.0286608	6071	Yes
BLD 559 U1	BLD 559	BLDA 2926 PT1	CDKN2A	chr9	21971036	C	G	108	D	H	0.0230102	2651	Yes
BLD 601 U1	BLD 601	BLD 601 PT1	PIK3CA	chr3	178936091	G	A	545	E	K	0.0605285	26186	Yes
BLD 606 U1	BLD 606	NULL	FGFR3	chr4	1803568	C	G	249	S	C	0.0525513	9838	NULL
BLD 646 U1	BLD 646	BLD 646 PT1	TP53	chr17	7574000	C	A	343	E	*	0.535535	19924	No
BLD 711 U1	BLD 711	NULL	CDKN2A	chr9	21971186	G	A	58	R	*	0.0415918	18369	NULL
BLD 790 U1	BLD 790	BLDA 3025 PT1	FGFR3	chr4	1803568	C	G	249	S	C	0.403442	17782	Yes
BLD 834 U1	BLD 834	BLD 834 PT1	KRAS	chr12	25398284	C	A	12	G	V	0.0115174	15889	No
BLD 835 U1	BLD 835	BLD 835 PT1	TP53	chr17	7572968	T	NULL	381	K	NULL	0.0393722	18795	No
BLD 835 U1	BLD 835	BLD 835 PT1	TP53	chr17	7579362	A	C	109	F	V	0.00372514	17449	No
BLD 835 U1	BLD 835	BLD 835 PT1	CDKN2A	chr9	21971096	C	T	88	E	K	0.0540623	9785	No
BLD 835 U1	BLD 835	BLD 835 PT1	CDKN2A	chr9	21971108	C	A	84	D	Y	0.0535514	9785	No
BLD 835 U1	BLD 835	BLD 835 PT1	CDKN2A	chr9	21971132	NULL	C	76	A	NULL	0.0313593	15721	No
BLD 835 U1	BLD 835	BLD 835 PT1	TP53	chr17	7577130	A	G	270	F	L	0.0105916	17089	No
BLD 835 U1	BLD 835	BLD 835 PT1	TP53	chr17	7578275	G	A	192	Q	*	0.0125623	16239	No
BLD 835 U1	BLD 835	BLD 835 PT1	PIK3CA	chr3	178936091	G	A	545	E	K	0.0218317	5634	No
BLD 835 U1	BLD 835	BLD 835 PT1	FGFR3	chr4	1803568	C	G	249	S	C	0.00475245	16623	Yes
BLD 841 U1	BLD 841	BLD 841 PT1	ERBB2	chr17	37868208	C	T	310	S	F	0.0719849	8474	No
BLD 845 U1	BLD 845	NULL	PIK3CA	chr3	178952085	A	T	1047	H	L	0.256371	1962	NULL
BLD 845 U1	BLD 845	NULL	FGFR3	chr4	1806089	G	T	370	G	C	0.365955	2902	NULL
BLD 859 U1	BLD 859	BLD 859 PT1	TP53	chr17	7578524	G	A	136	Q	*	0.153396	14883	Yes
BLD 861 U1	BLD 861	NULL	FGFR3	chr4	1806099	A	G	373	Y	C	0.113367	16892	NULL
BLD 866 U1	BLD 866	BLD 866 PT1	TP53	chr17	7576876	C	T	324	D	N	0.0127476	18827	Yes
BLD 866 U1	BLD 866	BLD 866 PT1	TP53	chr17	7576885	NULL	T	321	K	NULL	0.0125883	18827	Yes
BLD 866 U1	BLD 866	BLD 866 PT1	TP53	chr17	7578205	C	T	215	S	N	0.00355888	22479	No
BLD 866 U1	BLD 866	BLD 866 PT1	FGFR3	chr4	1803568	C	G	249	S	C	0.0139399	18508	Yes
BLD 868 U1	BLD 868	NULL	KRAS	chr12	25398285	C	A	12	G	C	0.0406849	15067	NULL
BLD 868 U1	BLD 868	NULL	TP53	chr17	7577117	A	NULL	274	V	NULL	0.013617	15275	NULL
BLDA 1120 U1	BLDA 1120	NULL	FGFR3	chr4	1806099	A	G	373	Y	C	0.246073	191	NULL
BLDA 1137 U1	BLDA 1137	BLDA 3059 PT1	TP53	chr17	7577120	C	T	273	R	H	0.0500295	8475	Yes
BLDA 1212 U1	BLDA 1212	NULL	KRAS	chr12	25398284	C	T	12	G	D	0.0116387	8592	NULL
BLDA 1257 U1	BLDA 1257	NULL	TP53	chr17	7577099	C	G	280	R	T	0.0804715	13744	NULL
BLDA 1257 U1	BLDA 1257	NULL	ERBB2	chr17	37868208	C	T	310	S	F	0.0733876	13272	NULL
BLDA 1257 U1	BLDA 1257	NULL	PIK3CA	chr3	178936091	G	A	545	E	K	0.00594325	26080	NULL
BLDA 1792 U1	BLDA 1792	BLDA 2930 PT1	TP53	chr17	7577565	T	C	239	N	S	0.468781	19363	Yes
BLDA 1792 U1	BLDA 1792	BLDA 2930 PT1	KRAS	chr12	25398281	C	T	13	G	D	0.476421	22096	Yes
BLDA 1792 U1	BLDA 1792	BLDA 2930 PT1	TP53	chr17	7579556	ATCAAATCATCCATTGCTTG	NULL	44	M	NULL	0.0193146	16982	No
BLDA 1792 U1	BLDA 1792	BLDA 2930 PT1	PIK3CA	chr3	178936091	G	A	545	E	K	0.92809	11723	Yes
BLDA 1796 U1	BLDA 1796	BLDA 2934 PT1	FGFR3	chr4	1806099	A	G	373	Y	C	0.355553	9481	Yes
BLDA 1797 U1	BLDA 1797	BLDA 2933 PT1	PIK3CA	chr3	178936082	G	A	542	E	K	0.072707	17935	No
BLDA 1797 U1	BLDA 1797	BLDA 2933 PT1	PIK3CA	chr3	178936091	G	A	545	E	K	0.0584332	17935	No
BLDA 1797 U1	BLDA 1797	BLDA 2933 PT1	FGFR3	chr4	1803568	C	G	249	S	C	0.0542619	4552	No
BLDA 1799 U1	BLDA 1799	NULL	TP53	chr17	7577085	C	A	285	E	*	0.0280535	16825	NULL
BLDA 1799 U1	BLDA 1799	NULL	TP53	chr17	7578463	C	G	156	R	P	0.368502	13715	NULL
BLDA 1799 U1	BLDA 1799	NULL	TP53	chr17	7573934	G	T	365	H	N	0.016615	14204	NULL
BLDA 1800 U1	BLDA 1800	BLDA 2936 PT1	TP53	chr17	7578437	G	A	165	Q	*	0.0572285	14014	Yes
BLDA 1801 U1	BLDA 1801	BLDA 2937 PT1	TP53	chr17	7577099	C	G	280	R	T	0.00526481	15955	No
BLDA 1801 U1	BLDA 1801	BLDA 2937 PT1	TP53	chr17	7574034	C	T	0	NULL	NULL	0.0062273	19270	No
BLDA 1801 U1	BLDA 1801	BLDA 2937 PT1	PIK3CA	chr3	178952085	A	G	1047	H	R	0.0840957	26672	Yes
BLDA 1801 U1	BLDA 1801	BLDA 2937 PT1	FGFR3	chr4	1803564	C	T	248	R	C	0.114859	4980	Yes
BLDA 1802 U1	BLDA 1802	BLDA 2938 PT1	PIK3CA	chr3	178936091	G	C	545	E	Q	0.00557511	28699	Yes
BLDA 1802 U1	BLDA 1802	BLDA 2938 PT1	FGFR3	chr4	1806089	G	T	370	G	C	0.00619308	8235	Yes
BLDA 1803 U1	BLDA 1803	BLDA 2940 PT1	KRAS	chr12	25380277	G	C	61	Q	E	0.0159167	19979	No
BLDA 1803 U1	BLDA 1803	BLDA 2940 PT1	TP53	chr17	7577085	C	T	285	E	K	0.314442	21244	Yes
BLDA 1803 U1	BLDA 1803	BLDA 2940 PT1	TP53	chr17	7578275	G	A	192	Q	*	0.019937	17154	No
BLDA 1803 U1	BLDA 1803	BLDA 2940 PT1	TP53	chr17	7578406	C	T	175	R	H	0.20701	13637	No
BLDA 1803 U1	BLDA 1803	BLDA 2940 PT1	PIK3CA	chr3	178936091	G	A	545	E	K	0.00764286	28000	No
BLDA 1803 U1	BLDA 1803	BLDA 2940 PT1	TP53	chr17	7577065	C	G	291	K	N	0.00480136	21244	No
BLDA 1805 U1	BLDA 1805	BLDA 2941 PT1	TP53	chr17	7576855	G	A	331	Q	*	0.496075	10190	Yes
BLDA 1805 U1	BLDA 1805	BLDA 2941 PT1	TP53	chr17	7578275	G	A	192	Q	*	0.410088	12351	Yes
BLDA 1806 U1	BLDA 1806	BLDA 2942 PT1	TP53	chr17	7577574	T	A	236	Y	F	0.0132611	19757	Yes
BLDA 1807 U1	BLDA 1807	BLDA 2943 PT1	PIK3CA	chr3	178936091	G	A	545	E	K	0.00326613	17758	Yes
BLDA 1807 U1	BLDA 1807	BLDA 2943 PT1	CDKN2A	chr9	21971177	C	A	61	E	*	0.0357721	6793	Yes
BLDA 1808 U1	BLDA 1808	BLDA 2944 PT1	FGFR3	chr4	1806099	A	G	373	Y	C	0.98941	21247	Yes
BLDA 1810 U1	BLDA 1810	BLDA 2946 PT1	TP53	chr17	7577095	G	C	281	D	E	0.010421	14298	No
BLDA 1810 U1	BLDA 1810	BLDA 2946 PT1	HRAS	chr11	533875	G	T	61	Q	K	0.00605646	20474	No
BLDA 1812 U1	BLDA 1812	BLDA 2948 PT1	FGFR3	chr4	1803568	C	G	249	S	C	0.0121101	8753	Yes
BLDA 1813 U1	BLDA 1813	BLDA 2950 PT1	TP53	chr17	7578407	G	C	175	R	G	0.027226	13994	No
BLDA 1813 U1	BLDA 1813	BLDA 2950 PT1	TP53	chr17	7579589	G	NULL	33	S	NULL	0.414659	12907	Yes
BLDA 1813 U1	BLDA 1813	BLDA 2950 PT1	PIK3CA	chr3	178952090	G	A	1049	G	S	0.0212667	25909	Yes
BLDA 1814 U1	BLDA 1814	BLDA 2951 PT1	TP53	chr17	7577541	T	A	247	N	I	0.125884	13290	Yes
BLDA 1815 U1	BLDA 1815	BLDA 2952 PT1	TP53	chr17	7579882	C	G	11	E	Q	0.479547	14032	Yes
BLDA 1816 U1	BLDA 1816	BLDA 2954 PT1	TP53	chr17	7577085	C	A	285	E	*	0.0669885	1657	No
BLDA 1816 U1	BLDA 1816	BLDA 2954 PT1	TP53	chr17	7578463	C	G	156	R	P	0.329599	1071	No
BLDA 1817 U1	BLDA 1817	NULL	TP53	chr17	7577539	G	A	248	R	W	0.0287086	9579	NULL
BLDA 1818 U1	BLDA 1818	BLDA 2955 PT1	TP53	chr17	7578419	C	A	171	E	*	0.166639	12080	Yes
BLDA 1818 U1	BLDA 1818	BLDA 2955 PT1	TP53	chr17	7579882	C	G	11	E	Q	0.413449	11138	Yes
BLDA 1820 U1	BLDA 1820	BLDA 2957 PT1	FGFR3	chr4	1803568	C	G	249	S	C	0.429162	3388	Yes
BLDA 1820 U1	BLDA 1820	BLDA 2957 PT1	TP53	chr17	7577499	C	T	261	S	N	0.413019	10876	Yes
BLDA 1821 U1	BLDA 1821	BLDA 2958 PT1	FGFR3	chr4	1806099	A	G	373	Y	C	0.449971	10374	Yes
BLDA 1822 U1	BLDA 1822	BLDA 2960 PT1	FGFR3	chr4	1803568	C	G	249	S	C	0.337669	3767	Yes
BLDA 1866 U1	BLDA 1866	NULL	TP53	chr17	7578197	C	T	218	V	M	0.131512	3148	NULL
BLDA 1925 U1	BLDA 1925	NULL	FGFR3	chr4	1806119	G	A	380	G	R	0.08942	15690	NULL
BLDA 1926 U1	BLDA 1926	NULL	TP53	chr17	7576855	G	A	331	Q	*	0.22639	13384	NULL
BLDA 1926 U1	BLDA 1926	NULL	TP53	chr17	7578534	C	G	132	K	N	0.211717	15379	NULL
BLDA 1928 U1	BLDA 1928	NULL	TP53	chr17	7578382	G	C	183	S	*	0.56881	8400	NULL
BLDA 1934 U1	BLDA 1934	NULL	TP53	chr17	7577099	C	T	280	R	K	0.615763	10582	NULL
BLDA 1934 U1	BLDA 1934	NULL	TP53	chr17	7577559	G	NULL	241	S	NULL	0.0663179	12425	NULL
BLDA 1934 U1	BLDA 1934	NULL	ERBB2	chr17	37868208	C	T	310	S	F	0.00481479	15577	NULL
BLDA 1934 U1	BLDA 1934	NULL	PIK3CA	chr3	178916836	C	G	75	Q	E	0.403093	8601	NULL
BLDA 1935 U1	BLDA 1935	NULL	TP53	chr17	7578275	G	A	192	Q	*	0.0996217	3172	NULL
BLDA 1935 U1	BLDA 1935	NULL	ERBB2	chr17	37868208	C	T	310	S	F	0.0118872	10179	NULL
BLDA 1938 U1	BLDA 1938	NULL	FGFR3	chr4	1803568	C	G	249	S	C	0.109605	5164	NULL
BLDA 1943 U1	BLDA 1943	NULL	TP53	chr17	7577099	C	T	280	R	K	0.149366	2129	NULL
BLDA 1944 U1	BLDA 1944	NULL	PIK3CA	chr3	178936082	G	A	542	E	K	0.0832025	1911	NULL
BLDA 1944 U1	BLDA 1944	NULL	PIK3CA	chr3	178936091	G	A	545	E	K	0.025641	1911	NULL
BLDA 1944 U1	BLDA 1944	NULL	FGFR3	chr4	1803568	C	G	249	S	C	0.108366	1781	NULL
BLDA 1945 U1	BLDA 1945	NULL	PIK3CA	chr3	178952085	A	T	1047	H	L	0.0174804	19622	NULL
BLDA 1945 U1	BLDA 1945	NULL	FGFR3	chr4	1803568	C	G	249	S	C	0.0166814	6774	NULL
BLDA 1983 U1	BLDA 1983	NULL	TP53	chr17	7577120	C	T	273	R	H	0.0232558	7138	NULL
BLDA 1983 U1	BLDA 1983	NULL	FGFR3	chr4	1803568	C	G	249	S	C	0.859968	4399	NULL
BLDA 2146 U1	BLDA 2146	NULL	TP53	chr17	7577539	G	A	248	R	W	0.0996536	10105	NULL
BLDA 2158 U1	BLDA 2158	NULL	TP53	chr17	7579313	G	A	125	T	M	0.0849436	15681	NULL
BLDA 2182 U1	BLDA 2182	BLDA 3037 PT1	FGFR3	chr4	1803568	C	G	249	S	C	0.119341	18158	Yes
BLDA 2194 U1	BLDA 2194	BLDA 3005 PT1	TP53	chr17	7576855	G	A	331	Q	*	0.228615	9107	Yes
BLDA 2263 U1	BLDA 2263	BLDA 3021 PT1	TP53	chr17	7577099	C	G	280	R	T	0.435927	17090	Yes
BLDA 2263 U1	BLDA 2263	BLDA 3021 PT1	TP53	chr17	7577099	C	T	280	R	K	0.460094	17090	Yes
BLDA 2263 U1	BLDA 2263	BLDA 3021 PT1	TP53	chr17	7577599	C	G	228	D	H	0.451521	3847	Yes
BLDA 2281 U1	BLDA 2281	BLDA 3016 PT1	TP53	chr17	7576897	G	A	317	Q	*	0.180073	7347	Yes
BLDA 2281 U1	BLDA 2281	BLDA 3016 PT1	VHL	chr3	10183725	C	G	65	S	W	0.0387905	14849	Yes
BLDA 2289 U1	BLDA 2289	BLDA 3017 PT1	TP53	chr17	7579476	G	NULL	71	P	NULL	0.527401	5383	Yes
BLDA 2443 U1	BLDA 2443	NULL	TP53	chr17	7577099	C	G	280	R	T	0.0901092	32960	NULL
BLDA 2443 U1	BLDA 2443	NULL	TP53	chr17	7578394	T	C	179	H	R	0.0366058	31088	NULL
BLDA 2443 U1	BLDA 2443	NULL	TP53	chr17	7576889	C	A	319	K	N	0.0942984	29746	NULL
BLDA 2476 U1	BLDA 2476	BLDA 3095 PT1	ERBB2	chr17	37868208	C	A	310	S	Y	0.0047711	35212	Yes
BLDA 2476 U1	BLDA 2476	BLDA 3095 PT1	PIK3CA	chr3	178936091	G	A	545	E	K	0.0130688	4285	No
BLDA 2476 U1	BLDA 2476	BLDA 3095 PT1	FGFR3	chr4	1803568	C	G	249	S	C	0.0811042	22206	Yes
BLDA 2489 U1	BLDA 2489	NULL	KRAS	chr12	25398285	C	G	12	G	R	0.00287272	17057	NULL
BLDA 2489 U1	BLDA 2489	NULL	TP53	chr17	7578264	G	NULL	195	I	NULL	0.0524362	15352	NULL
BLDA 2489 U1	BLDA 2489	NULL	PIK3CA	chr3	178952085	A	G	1047	H	R	0.00536417	28709	NULL
BLDA 2569 U1	BLDA 2569	NULL	KRAS	chr12	25398285	C	T	12	G	S	0.0260984	15250	NULL
BLDA 2569 U1	BLDA 2569	NULL	TP53	chr17	7578479	G	A	151	P	S	0.010609	22528	NULL
BLDA 2614 U1	BLDA 2614	NULL	TP53	chr17	7574034	C	T	0	NULL	NULL	0.654159	32807	NULL
BLDA 2647 U1	BLDA 2647	NULL	CDKN2A	chr9	21971123	NULL	T	79	T	NULL	0.323529	3910	NULL
BLDA 2671 U1	BLDA 2671	NULL	PIK3CA	chr3	178936091	G	A	545	E	K	0.0242134	6484	NULL
BLDA 2671 U1	BLDA 2671	NULL	FGFR3	chr4	1803568	C	G	249	S	C	0.083297	20637	NULL
BLDA 2671 U1	BLDA 2671	NULL	FGFR3	chr4	1806089	G	T	370	G	C	0.0778417	16161	NULL
BLDA 2719 U1	BLDA 2719	BLDA 2959 PT1	TP53	chr17	7577099	C	T	280	R	K	0.176786	74146	Yes
BLDA 2719 U1	BLDA 2719	BLDA 2959 PT1	TP53	chr17	7578442	T	C	163	Y	C	0.189355	54337	Yes
BLDA 2721 U1	BLDA 2721	NULL	FGFR3	chr4	1803568	C	G	249	S	C	0.249927	27512	NULL
BLDA 2725 U1	BLDA 2725	BLDA 2962 PT1	FGFR3	chr4	1803568	C	G	249	S	C	0.273149	18737	Yes
BLDA 2725 U1	BLDA 2725	BLDA 2962 PT1	TP53	chr17	7578286	A	NULL	188	L	NULL	0.0446981	12439	No
BLDA 2726 U1	BLDA 2726	BLDA 2963 PT1	ERBB2	chr17	37868208	C	A	310	S	Y	0.00354465	29340	No
BLDA 2726 U1	BLDA 2726	BLDA 2963 PT1	FGFR3	chr4	1803568	C	G	249	S	C	0.0233922	15176	Yes
BLDA 2726 U1	BLDA 2726	NULL	TP53	chr17	7577079	C	T	287	E	K	0.0951612	39659	NULL
BLDA 2727 U1	BLDA 2727	BLDA 2964 PT1	CDKN2A	chr9	21971177	C	A	61	E	*	0.0264505	71114	Yes
BLDA 2727 U1	BLDA 2727	BLDA 2964 PT1	PIK3CA	chr3	178936091	G	A	545	E	K	0.00970241	12265	No
BLDA 2729 U1	BLDA 2729	BLDA 2965 PT1	ERBB2	chr17	37868208	C	T	310	S	F	0.0392695	259667	No
BLDA 2729 U1	BLDA 2729	BLDA 2965 PT1	TP53	chr17	7577085	C	T	285	E	K	0.319003	47871	Yes
BLDA 2729 U1	BLDA 2729	BLDA 2965 PT1	TP53	chr17	7574034	C	G	0	NULL	NULL	0.309927	52151	Yes
BLDA 2729 U1	BLDA 2729	NULL	TP53	chr17	7577065	C	G	291	K	N	0.294458	47871	NULL
BLDA 2729 U1	BLDA 2729	NULL	TP53	chr17	7577077	C	G	287	E	D	0.0245242	47871	NULL
BLDA 2730 U1	BLDA 2730	BLDA 2966 PT1	FGFR3	chr4	1803568	C	G	249	S	C	0.301904	47419	No
BLDA 2730 U1	BLDA 2730	BLDA 2966 PT1	PIK3CA	chr3	178936082	G	A	542	E	K	0.445286	14521	Yes
BLDA 2730 U1	BLDA 2730	BLDA 2966 PT1	PIK3CA	chr3	178952074	G	A	1043	M	I	0.00169637	41854	No
BLDA 2732 U1	BLDA 2732	BLDA 2969 PT1	PIK3CA	chr3	178936091	G	A	545	E	K	0.00885364	10843	No
BLDA 2732 U1	BLDA 2732	BLDA 2969 PT1	FGFR3	chr4	1803568	C	G	249	S	C	0.00533242	38069	No
BLDA 2732 U1	BLDA 2732	BLDA 2969 PT1	KRAS	chr12	25380282	G	C	59	A	G	0.0102907	43340	No
BLDA 2733 U1	BLDA 2733	BLDA 2970 PT1	ERBB2	chr17	37868208	C	A	310	S	Y	0.00976896	26922	No
BLDA 2734 U1	BLDA 2734	BLDA 2971 PT1	FGFR3	chr4	1806089	G	T	370	G	C	0.00666001	36036	Yes
BLDA 2737 U1	BLDA 2737	BLDA 2975 PT1	FGFR3	chr4	1803564	C	T	248	R	C	0.179653	46690	Yes
BLDA 2740 U1	BLDA 2740	BLDA 2949 PT1	FGFR3	chr4	1803564	C	T	248	R	C	0.03802	51394	Yes
BLDA 2740 U1	BLDA 2740	BLDA 2949 PT1	TP53	chr17	7578449	C	T	161	A	T	0.0388183	30398	Yes
BLDA 2741 U1	BLDA 2741	NULL	CDKN2A	chr9	21971036	C	G	108	D	H	0.696264	25644	NULL
BLDA 2741 U1	BLDA 2741	NULL	PIK3CA	chr3	178952085	A	G	1047	H	R	0.431492	36886	NULL
BLDA 2741 U1	BLDA 2741	NULL	KRAS	chr12	25398284	C	G	12	G	A	0.445396	58411	NULL
BLDA 2741 U1	BLDA 2741	NULL	TP53	chr17	7579882	C	G	11	E	Q	0.488007	39772	NULL
BLDA 2744 U1	BLDA 2744	NULL	TP53	chr17	7577559	G	T	241	S	Y	0.113837	32002	NULL
BLDA 2745 U1	BLDA 2745	NULL	TP53	chr17	7577127	C	T	271	E	K	0.223827	24166	NULL
BLDA 2746 U1	BLDA 2746	NULL	FGFR3	chr4	1803568	C	G	249	S	C	0.0131762	31572	NULL
BLDA 2747 U1	BLDA 2747	NULL	ERBB2	chr17	37868208	C	T	310	S	F	0.0698146	46867	NULL
BLDA 2747 U1	BLDA 2747	NULL	ERBB2	chr17	37868208	C	A	310	S	Y	0.0292103	46867	NULL
BLDA 2748 U1	BLDA 2748	NULL	TP53	chr17	7578272	G	A	193	H	Y	0.308708	18856	NULL
BLDA 2751 U1	BLDA 2751	NULL	TP53	chr17	7577099	C	T	280	R	K	0.887854	29417	NULL
BLDA 2781 U1	BLDA 2781	NULL	TP53	chr17	7577548	C	T	245	G	S	0.0746541	6577	NULL
BLDA 2781 U1	BLDA 2781	NULL	TP53	chr17	7578407	G	A	175	R	C	0.063401	6104	NULL
BLDA 2787 U1	BLDA 2787	BLDA 3207 PT1	TP53	chr17	7577085	C	A	285	E	*	0.031746	18963	Yes
BLDA 2793 U1	BLDA 2793	NULL	TP53	chr17	7577538	C	T	248	R	Q	0.414021	9514	NULL
BLDA 2793 U1	BLDA 2793	NULL	PIK3CA	chr3	178936082	G	A	542	E	K	0.39837	6873	NULL
BLDA 2793 U1	BLDA 2793	NULL	FGFR3	chr4	1803568	C	G	249	S	C	0.0949734	12593	NULL
BLDA 2867 U1	BLDA 2867	BLDA 3076 PT1	TP53	chr17	7579447	A	NULL	80	P	NULL	0.00570497	9816	Yes
BLDA 3208 U1	BLDA 3208	NULL	PIK3CA	chr3	178936091	G	A	545	E	K	0.314246	2183	NULL
BLDA 3208 U1	BLDA 3208	NULL	FGFR3	chr4	1807890	A	C	650	K	T	0.274711	1558	NULL
BLDA 3216 U1	BLDA 3216	NULL	FGFR3	chr4	1803568	C	G	249	S	C	0.16557	912	NULL
BLDA 3217 U1	BLDA 3217	NULL	PIK3CA	chr3	178936091	G	A	545	E	K	0.241577	4185	NULL
BLDA 3217 U1	BLDA 3217	NULL	FGFR3	chr4	1803564	C	T	248	R	C	0.263307	22301	NULL
BLDA 3217 U1	BLDA 3217	NULL	CDKN2A	chr9	21971127	AG	NULL	77	T	NULL	0.561187	3236	NULL
BLDA 3217 U1	BLDA 3217	NULL	CDKN2A	chr9	21971192	TGCCCATCATCATGACCTGCCAGAG	NULL	56	S	NULL	0.132786	11334	NULL
BLDA 3222 U1	BLDA 3222	NULL	KRAS	chr12	25398284	C	T	12	G	D	0.0802621	4884	NULL
BLDA 3222 U1	BLDA 3222	NULL	TP53	chr17	7578203	C	T	216	V	M	0.0505671	4232	NULL
BLDA 3222 U1	BLDA 3222	NULL	CDKN2A	chr9	21974676	C	T	0	NULL	NULL	0.137882	4192	NULL
BLDA 3225 U1	BLDA 3225	NULL	TP53	chr17	7577120	C	A	273	R	L	0.0973885	1838	NULL
BLDA 3225 U1	BLDA 3225	NULL	PIK3CA	chr3	178936083	A	T	542	E	V	0.0994278	1398	NULL
BLDA 3226 U1	BLDA 3226	NULL	PIK3CA	chr3	178936091	G	A	545	E	K	0.856586	9239	NULL
BLDA 3226 U1	BLDA 3226	NULL	FGFR3	chr4	1803568	C	G	249	S	C	0.0391389	11753	NULL
BLDA 3242 U1	BLDA 3242	NULL	PIK3CA	chr3	178936091	G	A	545	E	K	0.227709	12191	NULL
BLDA 3242 U1	BLDA 3242	NULL	FGFR3	chr4	1803568	C	G	249	S	C	0.258592	10998	NULL
