# Supplementary material for: Non-invasive detection of urothelial cancer through the analysis of driver gene mutations and aneuploidy
Source: eLife. 2018 Mar 20;7:e32143. doi: 10.7554/eLife.32143 (PMC5860864; doi:10.7554/eLife.32143)
Supplement: Supplementray file 6. [file elife-32143-fig6.xlsx]

## Sheet: Sheet1
Supplementary File 6. Mutations detected by the TERT Assay in urine samples from the Early Detection cohort.
Urine Sample	Patient	Matched Tumor	Gene	Chr	hg 19 Position	Reference base	Variant base	Mutant allele frequency	# unique templates analyzed	Found in the matched primary tumor
BLD 186 U	BLD 186	NULL	TERT	chr5	1295228	C	T	0.00340993	29326	N/A
BLD 237 U1	BLD 237	BLD 237 PT	TERT	chr5	1295228	C	T	0.0740958	15372	Yes
BLD 253 U1	BLD 253	BLD 253 PT	TERT	chr5	1295228	C	T	0.260041	79749	Yes
BLD 274 U1	BLD 274	NULL	TERT	chr5	1295228	C	T	0.0242275	49448	N/A
BLD 274 U1	BLD 274	NULL	TERT	chr5	1295250	C	T	0.00232567	49448	N/A
BLD 288 U1	BLD 288	NULL	TERT	chr5	1295250	C	T	0.00658235	7748	N/A
BLD 333 U1	BLD 333	BLD 333 PT	TERT	chr5	1295228	C	T	0.294902	17694	Yes
BLD 362 U1	BLD 362	BLD 362 PT	TERT	chr5	1295250	C	T	0.542896	21144	Yes
BLD 402 U1	BLD 402	NULL	TERT	chr5	1295228	C	T	0.00519809	21354	N/A
BLD 406 U1	BLD 406	BLD 406 PT	TERT	chr5	1295228	C	T	0.147704	60513	Yes
BLD 428 U1	BLD 428	BLD 428 PT1	TERT	chr5	1295228	C	T	0.0249076	9194	No
BLD 436 U1	BLD 436	BLD 436 PT	TERT	chr5	1295228	C	T	0.0108777	24086	Yes
BLD 458 U1	BLD 458	BLD 458 PT1	TERT	chr5	1295228	C	T	0.043818	10110	Yes
BLD 506 U1	BLD 506	BLDA 3041 PT1	TERT	chr5	1295228	C	T	0.16571	1394	Yes
BLD 534 U1	BLD 534	BLDA 2903 PT1	TERT	chr5	1295228	C	T	0.0139247	82228	Yes
BLD 538 U1	BLD 538	NULL	TERT	chr5	1295228	C	T	0.0106499	14742	N/A
BLD 539 U1	BLD 539	BLDA 2906 PT1	TERT	chr5	1295243	C	T	0.12185	77300	Yes
BLD 540 U1	BLD 540	BLDA 2905 PT1	TERT	chr5	1295228	C	T	0.148609	32562	Yes
BLD 542 U1	BLD 542	BLDA 2908 PT1	TERT	chr5	1295250	C	T	0.0228367	76675	Yes
BLD 543 U1	BLD 543	BLDA 2909 PT1	TERT	chr5	1295228	C	T	0.00392639	42278	Yes
BLD 544 U1	BLD 544	BLDA 2910 PT1	TERT	chr5	1295228	C	T	0.440285	30360	Yes
BLD 545 U1	BLD 545	BLDA 2911 PT1	TERT	chr5	1295228	C	T	0.0628212	24323	Yes
BLD 546 U1	BLD 546	BLDA 2912 PT1	TERT	chr5	1295228	C	T	0.0206441	68155	Yes
BLD 547 U1	BLD 547	BLDA 2913 PT1	TERT	chr5	1295228	C	T	0.103827	33710	Yes
BLD 548 U1	BLD 548	NULL	TERT	chr5	1295228	C	T	0.264942	6843	N/A
BLD 549 U1	BLD 549	BLDA 2914 PT1	TERT	chr5	1295228	C	T	0.0103165	65332	Yes
BLD 551 U1	BLD 551	BLDA 2916 PT1	TERT	chr5	1295228	C	T	0.0405533	8458	Yes
BLD 557 U1	BLD 557	BLDA 2924 PT1	TERT	chr5	1295250	C	T	0.0187301	16017	Yes
BLD 601 U1	BLD 601	BLD 601 PT1	TERT	chr5	1295228	C	T	0.0317967	9089	Yes
BLD 606 U1	BLD 606	NULL	TERT	chr5	1295250	C	T	0.0749153	12988	N/A
BLD 625 U1	BLD 625	BLD 625 PT1	TERT	chr5	1295228	C	T	0.0082401	77790	Yes
BLD 639 U1	BLD 639	NULL	TERT	chr5	1295228	C	T	0.00353951	75999	N/A
BLD 646 U1	BLD 646	BLD 646 PT1	TERT	chr5	1295228	C	T	0.261795	30669	Yes
BLD 661 U1	BLD 661	NULL	TERT	chr5	1295228	C	T	0.00267978	30599	N/A
BLD 699 U1	BLD 699	NULL	TERT	chr5	1295228	C	T	0.00182021	15383	N/A
BLD 711 U1	BLD 711	NULL	TERT	chr5	1295228	C	T	0.0257164	41841	N/A
BLD 790 U1	BLD 790	BLDA 3025 PT1	TERT	chr5	1295250	C	T	0.484847	29005	Yes
BLD 835 U1	BLD 835	BLD 835 PT1	TERT	chr5	1295228	C	T	0.0911636	16070	Yes
BLD 841 U1	BLD 841	BLD 841 PT1	TERT	chr5	1295250	C	T	0.0618768	26278	Yes
BLD 850 U1	BLD 850	NULL	TERT	chr5	1295228	C	T	0.00844154	21560	N/A
BLD 850 U1	BLD 850	NULL	TERT	chr5	1295250	C	T	0.0062152	21560	N/A
BLD 859 U1	BLD 859	BLD 859 PT1	TERT	chr5	1295228	C	T	0.00899561	15452	No
BLD 861 U1	BLD 861	NULL	TERT	chr5	1295228	C	T	0.0572885	33148	N/A
BLD 866 U1	BLD 866	BLD 866 PT1	TERT	chr5	1295228	C	T	0.0201793	32459	Yes
BLDA 1137 U1	BLDA 1137	BLDA 3059 PT1	TERT	chr5	1295228	C	T	0.0264493	8280	Yes
BLDA 1153 U1	BLDA 1153	NULL	TERT	chr5	1295228	C	T	0.0045465	43330	N/A
BLDA 1257 U1	BLDA 1257	NULL	TERT	chr5	1295228	C	T	0.0143103	15723	N/A
BLDA 1326 U1	BLDA 1326	BLDA 2991 PT1	TERT	chr5	1295250	C	T	0.00536149	24993	Yes
BLDA 1380 U1	BLDA 1380	NULL	TERT	chr5	1295228	C	T	0.0375064	7812	N/A
BLDA 1405 U1	BLDA 1405	NULL	TERT	chr5	1295228	C	T	0.00459654	7832	N/A
BLDA 1790 U1	BLDA 1790	BLDA 2928 PT1	TERT	chr5	1295228	C	T	0.0174089	2470	Yes
BLDA 1793 U1	BLDA 1793	BLDA 2931 PT1	TERT	chr5	1295228	C	T	0.0341664	9483	Yes
BLDA 1796 U1	BLDA 1796	BLDA 2934 PT1	TERT	chr5	1295228	C	T	0.286037	7090	Yes
BLDA 1798 U1	BLDA 1798	BLDA 2935 PT1	TERT	chr5	1295228	C	T	0.0176295	10040	Yes
BLDA 1799 U1	BLDA 1799	NULL	TERT	chr5	1295228	C	T	0.214916	8608	N/A
BLDA 1801 U1	BLDA 1801	BLDA 2937 PT1	TERT	chr5	1295228	C	T	0.0505837	6939	Yes
BLDA 1802 U1	BLDA 1802	BLDA 2938 PT1	TERT	chr5	1295228	C	T	0.00539529	17052	Yes
BLDA 1803 U1	BLDA 1803	BLDA 2940 PT1	TERT	chr5	1295228	C	T	0.569128	10061	Yes
BLDA 1804 U1	BLDA 1804	BLDA 2939 PT1	TERT	chr5	1295228	C	T	0.0154241	5446	Yes
BLDA 1805 U1	BLDA 1805	BLDA 2941 PT1	TERT	chr5	1295228	C	T	0.505555	13771	No
BLDA 1807 U1	BLDA 1807	BLDA 2943 PT1	TERT	chr5	1295228	C	T	0.0823075	8286	Yes
BLDA 1808 U1	BLDA 1808	BLDA 2944 PT1	TERT	chr5	1295250	C	T	0.733652	11699	Yes
BLDA 1811 U1	BLDA 1811	BLDA 2947 PT1	TERT	chr5	1295228	C	T	0.0123259	12494	Yes
BLDA 1812 U1	BLDA 1812	BLDA 2948 PT1	TERT	chr5	1295250	C	T	0.0180925	3869	Yes
BLDA 1816 U1	BLDA 1816	BLDA 2954 PT1	TERT	chr5	1295228	C	T	0.271364	667	Yes
BLDA 1818 U1	BLDA 1818	BLDA 2955 PT1	TERT	chr5	1295228	C	T	0.0578535	7277	Yes
BLDA 1820 U1	BLDA 1820	BLDA 2957 PT1	TERT	chr5	1295250	C	T	0.485208	4462	Yes
BLDA 1822 U1	BLDA 1822	BLDA 2960 PT1	TERT	chr5	1295228	C	T	0.351737	3224	Yes
BLDA 1844 U1	BLDA 1844	NULL	TERT	chr5	1295228	C	T	0.00982928	5799	N/A
BLDA 1853 U1	BLDA 1853	NULL	TERT	chr5	1295228	C	T	0.00592075	13174	N/A
BLDA 1866 U1	BLDA 1866	NULL	TERT	chr5	1295228	C	T	0.180013	9166	N/A
BLDA 1892 U1	BLDA 1892	NULL	TERT	chr5	1295228	C	T	0.00704315	38335	N/A
BLDA 1924 U1	BLDA 1924	BLDA 1924 PT1	TERT	chr5	1295228	C	T	0.0170794	1171	Yes
BLDA 1925 U1	BLDA 1925	NULL	TERT	chr5	1295228	C	T	0.069208	5404	N/A
BLDA 1926 U1	BLDA 1926	NULL	TERT	chr5	1295228	C	T	0.307365	4929	N/A
BLDA 1934 U1	BLDA 1934	NULL	TERT	chr5	1295228	C	T	0.631779	4481	N/A
BLDA 1938 U1	BLDA 1938	NULL	TERT	chr5	1295228	C	T	0.152655	1356	N/A
BLDA 1943 U1	BLDA 1943	NULL	TERT	chr5	1295228	C	T	0.0839768	1036	N/A
BLDA 1944 U1	BLDA 1944	NULL	TERT	chr5	1295228	C	T	0.0327869	1891	N/A
BLDA 1983 U1	BLDA 1983	NULL	TERT	chr5	1295228	C	T	0.475962	10421	N/A
BLDA 2182 U1	BLDA 2182	BLDA 3037 PT1	TERT	chr5	1295228	C	T	0.024904	25257	Yes
BLDA 2194 U1	BLDA 2194	BLDA 3005 PT1	TERT	chr5	1295250	C	T	0.152752	16170	Yes
BLDA 2263 U1	BLDA 2263	BLDA 3021 PT1	TERT	chr5	1295228	C	T	0.65178	20533	Yes
BLDA 2281 U1	BLDA 2281	BLDA 3016 PT1	TERT	chr5	1295228	C	T	0.136947	17839	Yes
BLDA 2443 U1	BLDA 2443	NULL	TERT	chr5	1295228	C	T	0.092931	49639	N/A
BLDA 2476 U1	BLDA 2476	BLDA 3095 PT1	TERT	chr5	1295228	C	T	0.0469732	30081	Yes
BLDA 2489 U1	BLDA 2489	NULL	TERT	chr5	1295228	C	T	0.0531843	20758	N/A
BLDA 2489 U1	BLDA 2489	NULL	TERT	chr5	1295243	C	T	0.0293863	20758	N/A
BLDA 2647 U1	BLDA 2647	NULL	TERT	chr5	1295228	C	T	0.165845	34496	N/A
BLDA 2671 U1	BLDA 2671	NULL	TERT	chr5	1295250	C	T	0.0404909	108370	N/A
BLDA 2719 U1	BLDA 2719	BLDA 2959 PT1	TERT	chr5	1295228	C	T	0.0145976	32060	No
BLDA 2721 U1	BLDA 2721	NULL	TERT	chr5	1295228	C	T	0.134418	38001	N/A
BLDA 2725 U1	BLDA 2725	BLDA 2962 PT1	TERT	chr5	1295228	C	T	0.167491	11935	Yes
BLDA 2726 U1	BLDA 2726	BLDA 2963 PT1	TERT	chr5	1295250	C	T	0.12347	39783	Yes
BLDA 2727 U1	BLDA 2727	BLDA 2964 PT1	TERT	chr5	1295228	C	T	0.0524269	48868	Yes
BLDA 2728 U1	BLDA 2728	BLDA 2968 PT1	TERT	chr5	1295228	C	T	0.159346	59242	Yes
BLDA 2729 U1	BLDA 2729	BLDA 2965 PT1	TERT	chr5	1295228	C	T	0.242328	33141	Yes
BLDA 2729 U1	BLDA 2729	BLDA 2965 PT1	TERT	chr5	1295250	C	T	0.0697625	33141	Yes
BLDA 2730 U1	BLDA 2730	BLDA 2966 PT1	TERT	chr5	1295228	C	T	0.232944	36717	No
BLDA 2732 U1	BLDA 2732	BLDA 2969 PT1	TERT	chr5	1295228	C	T	0.0969411	32463	Yes
BLDA 2733 U1	BLDA 2733	BLDA 2970 PT1	TERT	chr5	1295228	C	T	0.052741	69282	Yes
BLDA 2737 U1	BLDA 2737	BLDA 2975 PT1	TERT	chr5	1295250	C	T	0.00547277	53172	No
BLDA 2738 U1	BLDA 2738	BLDA 2976 PT1	TERT	chr5	1295228	C	T	0.110209	14772	Yes
BLDA 2744 U1	BLDA 2744	NULL	TERT	chr5	1295228	C	T	0.0406748	53227	N/A
BLDA 2744 U1	BLDA 2744	NULL	TERT	chr5	1295250	C	T	0.00204785	53227	N/A
BLDA 2745 U1	BLDA 2745	NULL	TERT	chr5	1295228	C	T	0.117946	32040	N/A
BLDA 2746 U1	BLDA 2746	NULL	TERT	chr5	1295250	C	T	0.0634318	25555	N/A
BLDA 2746 U1	BLDA 2746	NULL	TERT	chr5	1295243	C	T	0.00223048	25555	N/A
BLDA 2747 U1	BLDA 2747	NULL	TERT	chr5	1295228	C	T	0.261332	43462	N/A
BLDA 2751 U1	BLDA 2751	NULL	TERT	chr5	1295228	C	T	0.369659	56636	N/A
BLDA 2766 U1	BLDA 2766	NULL	TERT	chr5	1295228	C	T	0.276779	100423	N/A
BLDA 2793 U1	BLDA 2793	NULL	TERT	chr5	1295228	C	T	0.233479	71638	N/A
BLDA 2901 U1	BLDA 2901	NULL	TERT	chr5	1295228	C	T	0.338408	78556	N/A
BLDA 3208 U1	BLDA 3208	NULL	TERT	chr5	1295228	C	T	0.205786	14345	N/A
BLDA 3208 U1	BLDA 3208	NULL	TERT	chr5	1295250	C	T	0.0233531	14345	N/A
BLDA 3212 U1	BLDA 3212	NULL	TERT	chr5	1295228	C	T	0.00903164	9965	N/A
BLDA 3214 U1	BLDA 3214	NULL	TERT	chr5	1295228	C	T	0.00360754	26888	N/A
BLDA 3216 U1	BLDA 3216	NULL	TERT	chr5	1295228	C	A	0.23223	6162	N/A
BLDA 3217 U1	BLDA 3217	NULL	TERT	chr5	1295228	C	T	0.160147	91266	N/A
BLDA 3220 U1	BLDA 3220	NULL	TERT	chr5	1295228	C	T	0.650621	9265	N/A
BLDA 3225 U1	BLDA 3225	NULL	TERT	chr5	1295228	C	T	0.13338	12843	N/A
BLDA 3225 U1	BLDA 3225	NULL	TERT	chr5	1295250	C	T	0.00778637	12843	N/A
BLDA 3226 U1	BLDA 3226	NULL	TERT	chr5	1295250	C	T	0.775967	11351	N/A
BLDA 3242 U1	BLDA 3242	NULL	TERT	chr5	1295228	C	T	0.317669	23748	N/A
N/A Not Available
