# Supplementary material for: Non-invasive detection of urothelial cancer through the analysis of driver gene mutations and aneuploidy
Source: eLife. 2018 Mar 20;7:e32143. doi: 10.7554/eLife.32143 (PMC5860864; doi:10.7554/eLife.32143)
Supplement: Supplementary file 7. [file elife-32143-supp7.xlsx]

## Sheet: Sheet1
Supplementary File 7. Chromosome arm gains and losses detected by the Aneuploidy Assay in urine samples from the Early Detection cohort.
Urine Sample	Patient	Aneuploidy Score	Gains	Losses	# unique templates analyzed
BLD 147 U	BLD 147	1	15	9	7652738
BLD 237 U1	BLD 237	0.828169	2	0	6301336
BLD 253 U1	BLD 253	1	3	2	7578012
BLD 277 U1	BLD 277	1	5	6	7208509
BLD 297 U1	BLD 297	1	5	2	5407224
BLD 304 U1	BLD 304	1	13	12	3743211
BLD 333 U1	BLD 333	1	13	14	4503069
BLD 458 U1	BLD 458	0.846403	2	2	6885328
BLD 506 U1	BLD 506	1	0	3	1705267
BLD 535 U1	BLD 535	1	7	5	7671847
BLD 536 U1	BLD 536	1	3	4	5608276
BLD 537 U1	BLD 537	0.8785	9	3	5783187
BLD 538 U1	BLD 538	1	5	8	7416559
BLD 542 U1	BLD 542	1	8	6	8227342
BLD 543 U1	BLD 543	1	8	8	7555432
BLD 546 U1	BLD 546	1	5	4	6698390
BLD 548 U1	BLD 548	1	4	5	4326424
BLD 550 U1	BLD 550	1	6	3	6005217
BLD 551 U1	BLD 551	1	14	8	6785716
BLD 613 U1	BLD 613	1	2	6	7726944
BLD 644 U1	BLD 644	1	16	9	3569597
BLD 649 U1	BLD 649	1	20	11	6798823
BLD 746 U1	BLD 746	1	7	8	7216224
BLD 790 U1	BLD 790	1	21	9	11599984
BLD 834 U1	BLD 834	0.820429	3	0	11486861
BLD 835 U1	BLD 835	1	8	5	10663555
BLD 859 U1	BLD 859	1	8	4	7117473
BLDA 1128 U1	BLDA 1128	0.791485	4	1	7621600
BLDA 1257 U1	BLDA 1257	0.879194	7	3	4536566
BLDA 1380 U1	BLDA 1380	1	4	0	5405650
BLDA 1792 U1	BLDA 1792	1	1	0	3497578
BLDA 1796 U1	BLDA 1796	1	1	2	10234096
BLDA 1797 U1	BLDA 1797	1	3	3	10391245
BLDA 1799 U1	BLDA 1799	1	7	4	6843547
BLDA 1800 U1	BLDA 1800	1	3	5	10865287
BLDA 1803 U1	BLDA 1803	1	11	7	9485173
BLDA 1805 U1	BLDA 1805	1	14	12	9978133
BLDA 1807 U1	BLDA 1807	1	4	2	10410863
BLDA 1808 U1	BLDA 1808	1	2	2	3497076
BLDA 1810 U1	BLDA 1810	1	12	7	9230917
BLDA 1818 U1	BLDA 1818	1	10	7	8367556
BLDA 1820 U1	BLDA 1820	1	8	8	9053725
BLDA 1821 U1	BLDA 1821	0.871909	3	0	9694865
BLDA 1822 U1	BLDA 1822	1	7	5	9138123
BLDA 1866 U1	BLDA 1866	1	15	11	4778332
BLDA 1926 U1	BLDA 1926	1	17	9	4350585
BLDA 1928 U1	BLDA 1928	1	11	9	2795555
BLDA 1934 U1	BLDA 1934	1	13	13	3742850
BLDA 1935 U1	BLDA 1935	1	6	6	2729701
BLDA 1938 U1	BLDA 1938	1	3	2	2716864
BLDA 1943 U1	BLDA 1943	1	7	6	1387425
BLDA 1983 U1	BLDA 1983	1	16	9	4553823
BLDA 2146 U1	BLDA 2146	1	5	8	4113593
BLDA 2158 U1	BLDA 2158	0.879647	5	6	6549218
BLDA 2182 U1	BLDA 2182	1	2	1	6753229
BLDA 2194 U1	BLDA 2194	1	10	8	6154967
BLDA 2263 U1	BLDA 2263	1	13	10	3188571
BLDA 2281 U1	BLDA 2281	1	7	6	5237813
BLDA 2443 U1	BLDA 2443	1	8	6	6066336
BLDA 2489 U1	BLDA 2489	0.878845	4	2	6122252
BLDA 2614 U1	BLDA 2614	1	13	8	10513445
BLDA 2647 U1	BLDA 2647	1	13	10	9617669
BLDA 2719 U1	BLDA 2719	1	10	10	6989800
BLDA 2721 U1	BLDA 2721	1	7	5	6189883
BLDA 2725 U1	BLDA 2725	1	5	5	4563241
BLDA 2726 U1	BLDA 2726	1	7	7	5896294
BLDA 2727 U1	BLDA 2727	0.872592	2	3	5881662
BLDA 2728 U1	BLDA 2728	1	5	6	6997056
BLDA 2729 U1	BLDA 2729	1	12	9	6516188
BLDA 2730 U1	BLDA 2730	1	6	13	6150215
BLDA 2732 U1	BLDA 2732	1	13	9	6706768
BLDA 2733 U1	BLDA 2733	1	9	8	6744958
BLDA 2738 U1	BLDA 2738	1	6	6	5499438
BLDA 2744 U1	BLDA 2744	1	5	5	6223566
BLDA 2745 U1	BLDA 2745	1	6	5	5731845
BLDA 2747 U1	BLDA 2747	1	13	12	5653510
BLDA 2748 U1	BLDA 2748	1	14	12	5708567
BLDA 2749 U1	BLDA 2749	0.879292	6	5	6157887
BLDA 2751 U1	BLDA 2751	1	16	8	5211071
BLDA 2766 U1	BLDA 2766	1	8	7	6373866
BLDA 2793 U1	BLDA 2793	1	13	10	6594128
BLDA 2901 U1	BLDA 2901	1	11	10	6200522
BLDA 3208 U1	BLDA 3208	1	2	3	2597055
BLDA 3220 U1	BLDA 3220	1	3	3	3317874
BLDA 3225 U1	BLDA 3225	1	1	1	1443235
BLDA 3226 U1	BLDA 3226	1	2	1	5245159
BLDA 3242 U1	BLDA 3242	1	12	12	4521910
