# Supplementary material for: Non-invasive detection of urothelial cancer through the analysis of driver gene mutations and aneuploidy
Source: eLife. 2018 Mar 20;7:e32143. doi: 10.7554/eLife.32143 (PMC5860864; doi:10.7554/eLife.32143)
Supplement: Supplementary file 8. [file elife-32143-supp8.xlsx]

## Sheet: Sheet1
Supplementary File 8. Mutations detected by TERT Assay in primary tumor tissues from the Early Detection cohort.
Tumor Sample	Patient	Gene	chrom	hg 19 Position	Reference base	Variant base	Mutant allele frequency	# unique templates analyzed	Detectable in urine
BLD 237 PT	BLD 237	TERT	chr5	1295228	C	T	0.245141	6225	Yes
BLD 253 PT	BLD 253	TERT	chr5	1295228	C	T	0.415679	7169	Yes
BLD 333 PT	BLD 333	TERT	chr5	1295228	C	T	0.644771	22836	Yes
BLD 362 PT	BLD 362	TERT	chr5	1295250	C	T	0.394189	5576	Yes
BLD 436 PT	BLD 436	TERT	chr5	1295228	C	T	0.3174	6632	Yes
BLD 458 PT1	BLD 458	TERT	chr5	1295228	C	T	0.439179	633	Yes
BLDA 3041 PT1	BLD 506	TERT	chr5	1295228	C	T	0.42326	5030	Yes
BLDA 2906 PT1	BLD 539	TERT	chr5	1295243	C	T	0.364336	1559	Yes
BLDA 2905 PT1	BLD 540	TERT	chr5	1295228	C	T	0.766667	30	Yes
BLDA 2908 PT1	BLD 542	TERT	chr5	1295250	C	T	0.460317	2331	Yes
BLDA 2909 PT1	BLD 543	TERT	chr5	1295228	C	T	0.438923	483	Yes
BLDA 2910 PT1	BLD 544	TERT	chr5	1295228	C	T	0.461539	130	Yes
BLDA 2912 PT1	BLD 546	TERT	chr5	1295228	C	T	0.292909	2482	Yes
BLDA 2913 PT1	BLD 547	TERT	chr5	1295228	C	T	0.5	40	Yes
BLDA 2914 PT1	BLD 549	TERT	chr5	1295228	C	T	0.118551	1822	Yes
BLDA 2916 PT1	BLD 551	TERT	chr5	1295228	C	T	0.375	712	Yes
BLDA 2921 PT1	BLD 553	TERT	chr5	1295228	C	T	0.441472	299	No
BLDA 2923 PT1	BLD 556	TERT	chr5	1295228	C	T	0.122311	1627	No
BLDA 2924 PT1	BLD 557	TERT	chr5	1295250	C	T	0.444444	45	Yes
BLD 601 PT1	BLD 601	TERT	chr5	1295228	C	T	0.378641	3090	Yes
BLD 625 PT1	BLD 625	TERT	chr5	1295228	C	T	0.348837	17157	Yes
BLD 646 PT1	BLD 646	TERT	chr5	1295228	C	T	0.215714	5002	Yes
BLDA 3025 PT1	BLD 790	TERT	chr5	1295250	C	T	0.549683	1419	Yes
BLD 835 PT1	BLD 835	TERT	chr5	1295228	C	T	0.2348	7500	Yes
BLD 841 PT1	BLD 841	TERT	chr5	1295250	C	T	0.206364	4211	Yes
BLD 866 PT1	BLD 866	TERT	chr5	1295228	C	A	0.0720524	458	No
BLD 866 PT1	BLD 866	TERT	chr5	1295228	C	T	0.0611354	458	Yes
BLDA 3059 PT1	BLDA 1137	TERT	chr5	1295228	C	T	0.106585	1473	Yes
BLDA 2928 PT1	BLDA 1790	TERT	chr5	1295228	C	T	0.267273	550	Yes
BLDA 2931 PT1	BLDA 1793	TERT	chr5	1295228	C	T	0.320597	1073	Yes
BLDA 2934 PT1	BLDA 1796	TERT	chr5	1295228	C	T	0.333333	351	Yes
BLDA 2935 PT1	BLDA 1798	TERT	chr5	1295228	C	T	0.666052	542	Yes
BLDA 2937 PT1	BLDA 1801	TERT	chr5	1295228	C	T	0.431104	4231	Yes
BLDA 2940 PT1	BLDA 1803	TERT	chr5	1295228	C	T	0.484971	2961	Yes
BLDA 2939 PT1	BLDA 1804	TERT	chr5	1295228	C	T	0.414911	617	Yes
BLDA 2943 PT1	BLDA 1807	TERT	chr5	1295228	C	T	0.64939	328	Yes
BLDA 2944 PT1	BLDA 1808	TERT	chr5	1295250	C	T	0.483031	2534	Yes
BLDA 2947 PT1	BLDA 1811	TERT	chr5	1295228	C	T	0.2299	1592	Yes
BLDA 2948 PT1	BLDA 1812	TERT	chr5	1295250	C	T	0.423784	925	Yes
BLDA 2954 PT1	BLDA 1816	TERT	chr5	1295228	C	T	0.127601	1442	Yes
BLDA 2955 PT1	BLDA 1818	TERT	chr5	1295228	C	T	0.0825243	618	Yes
BLDA 2957 PT1	BLDA 1820	TERT	chr5	1295250	C	T	0.251163	430	Yes
BLDA 2960 PT1	BLDA 1822	TERT	chr5	1295228	C	T	0.334718	3370	Yes
BLDA 1924 PT1	BLDA 1924	TERT	chr5	1295228	C	T	0.321959	1817	Yes
BLDA 3037 PT1	BLDA 2182	TERT	chr5	1295228	C	T	0.450566	4774	Yes
BLDA 3005 PT1	BLDA 2194	TERT	chr5	1295250	C	T	0.446028	982	Yes
BLDA 3021 PT1	BLDA 2263	TERT	chr5	1295228	C	T	0.739901	16586	Yes
BLDA 3016 PT1	BLDA 2281	TERT	chr5	1295228	C	T	0.593151	1460	Yes
BLDA 3095 PT1	BLDA 2476	TERT	chr5	1295228	C	T	0.473656	7573	Yes
BLDA 2962 PT1	BLDA 2725	TERT	chr5	1295228	C	T	0.536585	41	Yes
BLDA 2963 PT1	BLDA 2726	TERT	chr5	1295250	C	T	0.292964	7646	Yes
BLDA 2964 PT1	BLDA 2727	TERT	chr5	1295228	C	T	0.0585714	4200	Yes
BLDA 2968 PT1	BLDA 2728	TERT	chr5	1295228	C	T	0.38125	1280	Yes
BLDA 2965 PT1	BLDA 2729	TERT	chr5	1295228	C	T	0.28427	1780	Yes
BLDA 2969 PT1	BLDA 2732	TERT	chr5	1295228	C	T	0.127461	2032	Yes
BLDA 2970 PT1	BLDA 2733	TERT	chr5	1295228	C	T	0.336135	238	Yes
BLDA 2976 PT1	BLDA 2738	TERT	chr5	1295228	C	T	0.223476	7003	Yes
