# Supplementary material for: Non-invasive detection of urothelial cancer through the analysis of driver gene mutations and aneuploidy
Source: eLife. 2018 Mar 20;7:e32143. doi: 10.7554/eLife.32143 (PMC5860864; doi:10.7554/eLife.32143)
Supplement: Supplementary file 9. [file elife-32143-supp9.xlsx]

## Sheet: Sheet1
Supplementary File 9. Individual clinical data for the UTUC cohort.
Case #	Urine cytology score	Sex	Age (y)	Smoking history	CKD stage	AL-dA adducts per 108 nts	UTUC site P, renal pelvis UU, upper ureter LU, lower ureter UVJ, ureterovesical junction	UTUC grade	UTUC stage	Urine collection timing	Synch BC	Synch BC grade	Synch BC stage	Synch BC pre-surgery chemotherapy route	Synch BC pre-surgery chemotherapy drugs	Synch BC pre-surgery chemotherapy timing
SB 136	Nil	F	84	No	3A	10	P	Low	TaN0M0	12 h	Yes	High	Ta	None	None	None
SB 138	1N1S	M	60	40 pk-yr, quit for 3 yrs	0-2	1.3+0.1	P,UU	High	T3N0M0	12 h	No
SB 139	6N	M	57	20 pk-yr, quit for 24 yrs	0-2	0.7+0.0	P	High	T3N0M0	12 h	No
SB 140	1N	M	74	20 pk-yr, current smoker	0-2	2.2+0.0	P	High	TaN0M0	12 h	No
SB 141	1N	F	50	No	3B	5+0.7	LU	High	T3N2M1	12 h	Yes	High	T1	Systemic	Gemcitabine & cisplatin	5 mo before Nux
SB 149	4N	F	59	No	0-2	68.2	P	Low	TaN0M0	12 h	No
SB 151	Nil	M	84	No	3A	0.733669	P,LU	High	T1N0M0	12 h	Yes	High	T1	Intravesical	Mitomycin, adriamycin, cisplatin	3 mo before Nux
SB 156	1N	M	59	35 pk-yr, current smoker	3A	37.2964	P	High	T3N0M0	12 h & spot	No
SB 157	3N2S	M	73	30 pk-yr, current smoker	3B	4.49534	LU-UVJ	High	T2N0M0	12 h & spot	Yes	High	T2	None	None	None
SB 160	2S1N	F	68	No	3A	0.4	UU,LU	Low	T2N0M0	12 h	No
SB 161	2N1P	M	80	No	3A	< LOQ	P	High	T1N0M0	12 h	No
SB 165	1N	M	61	No	0-2	2.59932	P,UU,LU	High	TaN0M0	12 h	Yes	High	Ta	None	None	None
SB 190	Nil	M	38.7	No	3A	17	P	High	T3N0M0	12 h & spot	No
SB 191	Nil	M	65.5	No	5	0.9	P,UU,LU	High	T1N1M0	Bladder wash	Yes	High	T1	None	None	None
SB 192	2N1S	M	64.2	No	0-2	1.8	LU	High	T2N0M0	12 h & spot	Yes	High	T1	None	None	None
SB 194	Nil	M	61.9	No	0-2	2.03631	P,UU,LU	High	T4N0M0	Spot	Yes	High	Ta	None	None	None
SB 195	1N1A	F	44.5	No	0-2	5.48902	P,UU	High	T3N0M0	Spot	No
SB 196	1A1S	F	78.6	No	3B	6.05024	LU	High	TaN0M0	Spot	No
SB 197	4N	M	61.4	No	4	6.23411	LU	High	T2N0M0	Spot	Yes	High	T1	Intravesical	Mitomycin, adriamycin, cisplatin	3 mo before Nux
SB 198	2A	F	77.9	No	3B	16.8692	P	High	T1aN0M0	Spot	No
SB 201	2S	F	68.8	No	0-2	2.08251	LU-UVJ	High	T3N0M0	Spot	Yes	High	T3	None	None	None
SB 202	1P	F	59.5	No	0-2	30.3581	LU	High	TaN0M0	Spot	No
SB 203	4N	F	45.9	No	5	18.383	P,UU,LU	High	T3N0M0	Spot	Yes	High	T1	None	None	None
SB 204	1N	F	52.8	No	5	6.83794	P	High	T3N0M0	Spot	Yes	Low	T1	None	None	None
SB 206	1N1A	F	71	No	0-2	12.9093	P	High	T2N0M0	Spot	No
SB 208	1N	M	64.2	No	0-2	7.12607	P	High	T3N0M0	Spot	No
SB 209	Nil	F	83.9	No	0-2	2.15477	P,UU	High	T4N0M0	Spot	No
SB 210	Nil	F	79.2	No	3B	7.30455	P,LU	High	T3N0M0	Spot	Yes	High	T1	None	None	None
SB 212	2N	F	64.2	No	0-2	2.69412	P,UU	High	T4N1M1	Spot	No
SB 214	1N1A	F	72.2	No	0-2	24.4647	P	High	T3N0M0	Spot	No
SB 216	1A	M	72	No	0-2	2.66871	LU	High	T3N0M0	Spot	No
SB 217	2N	F	75.8	No	3B	3.76637	LU	High	T1N0M0	Spot	Yes	Low	Ta	Intravesical	Mitomycin, adriamycin, cisplatin	3 wk before Nux
SB 218	1S	M	60.8	No	0-2	42.7277	LU	High	T3N0M0	Spot	No
SB 219	4N	F	76.7	No	0-2	33.7	P	High	T3N0M0	Spot	Yes	High	T1	Intravesical	Mitomycin, adriamycin, cisplatin	3 mo before Nux
SB 220	2N	F	61.9	No	0-2	20.6	P	High	TaN0M0	Spot	No
SB 221	Nil	F	60.7	No	0-2	6.8	P	High	T3N0M0	Spot	No
SB 222	Nil	F	60.7	No	3B	5.2	LU	High	T2N0M0	Spot	No
SB 223	5N1A	F	70.9	No	0-2	3.7	P	High	T1N0M0	Spot	No
SB 224	Nil	F	76.9	No	3B	1.1	LU	High	T2N0M0	Spot	No
SB 225	5N1A	M	62	No	3B	4.7	P	Low	TaN0M0	Spot	No
SB 226	2N	M	72.8	25 pk-yr, current smoker	3B	1.3	LU	High	T2N0M0	Spot	Yes	High	T1	None	None	None
SB 227	4N1A	F	73.3	No	4	3.1	LU	High	T2N0M0	Spot	No
SB 228	3P	F	73.8	No	0-2	3.4	P,LU	High	T3N0M0	Spot	No
SB 296	1N	F	49	No	3A	5.2	LU	Low	TaN0M0	Spot	Yes	High	T1	Intravesical	Mitomycin, adriamycin, cisplatin	3 mo before Nux
SB 297	Nil	M	63	No	3A	2.3	LU	High	T3N0M0	Spot	No
SB 298	4N	F	85	No	3A	0.4	P,UU	High	T3N0M0	Spot	No
SB 300	1P	F	79	No	0-2	2.7	P	High	T3N0M0	Spot	No
SB 301	3N1A	M	63	25 pk-yr, current smoker	4	4.1	P	High	T3N0M0	Spot	Yes	High	T1 with CIS	Intravesical	Oncotice (BCG)	1 mo before Nux
SB 302	Nil	M	69	No	0-2	24.5	LU	High	T3N0M0	Spot	No
SB 304	3N	F	79	No	3A	<LOQ	UU	High	T1N0M0	Spot	No
SB 306	Nil	F	70	No	4	1	P	High	TaN0M0	Spot	Yes	Low	Ta	Systemic	Gemcitabine & cisplatin	3 mo before Nux
SB 307	2N2A	F	76	No	3A	11.5	LU	High	T3N0M0	Spot	No
SB 309	Nil	M	72	50 pk-yr, current smoker	3A	15.7	P,LU	High	T2N0M0	Spot	No
SB 310	1A2N	M	68	40 pk-yr, current smoker	3A	4.3	P	High	T3N2M0	Spot	No
SB 312	2N	M	75	55 pk-yr, current smoker	3A	1.4	UU,LU	Low	TaN0M0	Spot	Yes	Low	Ta	None	None	None
SB 314	3N	F	48	No	0-2	2.1	LU	High	T1N0M0	Spot	Yes	High	T1	Intravesical	Oncotice (BCG)	3 mo before Nux
Urine cytology score: N (negative); A (atypia); S (suspicious); P (positive); Nil, urine cytology data not available; numbers refer to the numbers of independent cytology samples that scored positive in each category.
Pk-yr, pack years.
CKD stage, chronic kidney disease stage (calculated with MDRD eGFR equation, see Methods).
AL-dA, aristolactam I-dA adduct levels in renal cortex.
nts, nucleotides.
UTUC, upper tract urothelial carcinoma.
Synch BC, synchronous bladder cancer defined as a bladder tumor diagnosis within three months prior to nephroureterectomy.
BCG, Bacillus Calmette–Guérin.
Nux, nephroureterectomy.
