# Supplementary material for: Non-invasive detection of urothelial cancer through the analysis of driver gene mutations and aneuploidy
Source: eLife. 2018 Mar 20;7:e32143. doi: 10.7554/eLife.32143 (PMC5860864; doi:10.7554/eLife.32143)
Supplement: Supplementary file 10. [file elife-32143-supp10.xlsx]

## Sheet: Sheet1
Supplementary File 10. Mutations detected in urinary cell DNA from UTUC patients by the 10-gene multiplex assay.
Urine sample	Gene	Chr	Hg19 position	Reference base	Variant base	Codon	Reference amino acid	Variant amino acid	MAF	# unique templates analyzed	Present in primary tumor
SB 138 U1	TP53	chr17	7578204	A	T	215	S	R	0.0692734	8849	Yes
SB 139 U1	PIK3CA	chr3	178936091	G	A	545	E	K	0.21263	4054	Yes
SB 140 U1	FGFR3	chr4	1803568	C	G	249	S	C	0.271154	9301	Yes
SB 141 U1	TP53	chr17	7579313	G	A	125	T	M	0.177081	9442	Yes
SB 149 U1	FGFR3	chr4	1803568	C	G	249	S	C	0.0166165	25938	Yes
SB 156 U2	TP53	chr17	7577574	T	C	236	Y	C	0.0194808	26539	No
SB 160 U1	FGFR3	chr4	1803568	C	G	249	S	C	0.0107815	14191	Yes
SB 165 U1	FGFR3	chr4	1803568	C	G	249	S	C	0.00500189	23791	No
SB 190 U1**	TP53	chr17	7577098	T	A	280	R	S	0.278553	14543	Yes
SB 190 U2**	TP53	chr17	7577098	T	A	280	R	S	0.284911	9066	Yes
SB 190 U1**	TP53	chr17	7578394	T	A	179	H	L	0.268359	12800	Yes
SB 190 U2**	TP53	chr17	7578394	T	A	179	H	L	0.28026	9220	Yes
SB 191 U1	TP53	chr17	7577067	T	A	291	K	*	0.107284	16405	Yes
SB 191 U1	TP53	chr17	7578440	T	A	164	K	*	0.106822	9118	Yes
SB 192 U1**	KRAS	chr12	25398262	C	G	19	L	F	0.00646037	18420	Yes
SB 192 U2**	KRAS	chr12	25398262	C	G	19	L	F	0.0101614	12203	Yes
SB 195 U1	TP53	chr17	7578446	T	A	162	I	F	0.396784	10323	Yes
SB 195 U1	ERBB2	chr17	37868208	C	T	310	S	F	0.147674	12189	Yes
SB 196 U1	PIK3CA	chr3	178936091	G	A	545	E	K	0.258207	2498	Yes
SB 196 U1	PIK3CA	chr3	178952085	A	G	1047	H	R	0.0119261	13416	No
SB 197 U1	TP53	chr17	7577157	T	A	0	NULL	NULL	0.00948081	8860	Yes
SB 202 U1	PIK3CA	chr3	178936091	G	A	545	E	K	0.157076	8289	Yes
SB 202 U1	PIK3CA	chr3	178952085	A	G	1047	H	R	0.00453613	18518	No
SB 203 U1	TP53	chr17	7578235	T	A	205	Y	F	0.0047977	18759	Yes
SB 204 U1	TP53	chr17	7578224	T	A	209	R	*	0.00750229	10930	No
SB 204 U1	TP53	chr17	7578266	T	A	195	I	F	0.00728519	14001	No
SB 204 U1	TP53	chr17	7578400	G	A	177	P	L	0.00893288	12426	No
SB 204 U1	TP53	chr17	7578556	T	A	0	NULL	NULL	0.0180248	13204	No
SB 204 U1	TP53	chr17	7579592	T	G	0	NULL	NULL	0.022255	6785	No
SB 204 U1	CDKN2A	chr9	21971204	T	A	52	M	L	0.00570382	14201	No
SB 204 U1	MLL	chr11	118359365	A	T	1457	K	*	0.00320675	11850	No
SB 206 U1	TP53	chr17	7579328	T	A	120	K	M	0.0572542	13344	Yes
SB 210 U1	TP53	chr17	7577081	T	A	286	E	V	0.235334	10279	Yes
SB 210 U1	TP53	chr17	7577102	CCAGGACAGGCACAAACACGC	NULL	279	G	NULL	0.0729702	3892	Yes
SB 216 U1	TP53	chr17	7578190	T	C	220	Y	C	0.0290799	10282	Yes
SB 217 U1	TP53	chr17	7577581	A	T	234	Y	N	0.0537272	24308	No
SB 217 U1	TP53	chr17	7579329	T	C	120	K	E	0.0161583	6622	No
SB 218 U1	TP53	chr17	7577025	T	A	305	K	*	0.599833	25112	Yes
SB 220 U1	TP53	chr17	7577578	T	A	235	N	Y	0.0030126	21908	No
SB 221 U1	FGFR3	chr4	1803568	C	G	249	S	C	0.534132	19615	Yes
SB 222 U1	TP53	chr17	7577126	T	A	271	E	V	0.0251913	5359	Yes
SB 223 U1	HRAS	chr11	533874	T	A	61	Q	L	0.0242344	44606	Yes
SB 224 U1	HRAS	chr11	533874	T	A	61	Q	L	0.00727854	22532	Yes
SB 225 U1	FGFR3	chr4	1803564	C	T	248	R	C	0.131476	16041	Yes
SB 225 U1	CDKN2A	chr9	21971069	GCACC	NULL	97	L	NULL	0.0213151	18250	No
SB 226 U1	TP53	chr17	7578263	G	A	196	R	*	0.0516378	17371	Yes
SB 228 U1	TP53	chr17	7577061	NULL	C	293	G	NULL	0.0861116	12658	Yes
SB 228 U1	TP53	chr17	7579424	NULL	G	88	A	NULL	0.0862145	20333	Yes
SB 297 U1	TP53	chr17	7577079	C	G	287	E	Q	0.438253	5725	Yes
SB 297 U1	TP53	chr17	7577085	C	T	285	E	K	0.43738	5725	No
SB 297 U1	TP53	chr17	7578257	C	G	198	E	Q	0.427476	4826	Yes
SB 300 U1	FGFR3	chr4	1803568	C	G	249	S	C	0.803037	9154	Yes
SB 302 U1	TP53	chr17	7578190	T	C	220	Y	C	0.121612	17819	Yes
SB 304 U1	FGFR3	chr4	1806099	A	G	373	Y	C	0.0107226	10352	No
SB 304 U1	FGFR3	chr4	1806119	G	A	380	G	R	0.0460781	10352	Yes
SB 309 U1	TP53	chr17	7577539	G	A	248	R	W	0.0543198	12813	Yes
SB 309 U1	TP53	chr17	7577563	T	A	240	S	C	0.0325451	12813	Yes
SB 309 U1	VHL	chr3	10191621	G	A	205	R	H	0.454138	11611	Yes
SB 312 U1	CDKN2A	chr9	21971029	C	T	110	W	*	0.135307	12564	Yes
SB 312 U1	CDKN2A	chr9	21971096	C	A	88	E	*	0.203833	2713	Yes
