# Supplementary material for: Non-invasive detection of urothelial cancer through the analysis of driver gene mutations and aneuploidy
Source: eLife. 2018 Mar 20;7:e32143. doi: 10.7554/eLife.32143 (PMC5860864; doi:10.7554/eLife.32143)
Supplement: Supplementary file 11. [file elife-32143-supp11.xlsx]

## Sheet: Sheet1
Supplementary File 11. TERT promoter mutations identified in urinary cell DNA from UTUC patients.
Urine sample	Gene	Chr	Hg19 position	Reference base	Variant base	MAF	# unique templates analyzed	Present in primary tumor
SB 139 U1	TERT	chr5	1295250	C	T	0.184938	36861	Yes
SB 149 U1	TERT	chr5	1295228	C	T	0.00590297	10842	Yes
SB 156 U1*	TERT	chr5	1295228	C	T	0.0134811	60381	No
SB 156 U2*	TERT	chr5	1295228	C	T	0.0139706	32282	No
SB 165 U1	TERT	chr5	1295228	C	T	0.245835	17406	Yes
SB 165 U1	TERT	chr5	1295250	C	T	0.00833045	17406	No
SB 192 U1*	TERT	chr5	1295228	C	T	0.0145275	49286	Yes
SB 192 U2*	TERT	chr5	1295228	C	T	0.0140466	17442	Yes
SB 195 U1	TERT	chr5	1295228	C	T	0.0593968	5438	Yes
SB 197 U1	TERT	chr5	1295243	C	T	0.00683278	14050	Yes
SB 197 U1	TERT	chr5	1295250	C	G	0.00683278	14050	Yes
SB 202 U1	TERT	chr5	1295228	C	T	0.0344137	16476	Yes
SB 208 U1	TERT	chr5	1295250	C	T	0.0454599	17026	Yes
SB 210 U1	TERT	chr5	1295228	C	T	0.0298242	16329	Yes
SB 221 U1	TERT	chr5	1295228	C	T	0.233719	9858	Yes
SB 225 U1	TERT	chr5	1295228	C	T	0.0142216	10477	Yes
SB 298 U1	TERT	chr5	1295228	C	T	0.129484	2286	Yes
SB 300 U1	TERT	chr5	1295250	C	T	0.463279	3050	Yes
SB 306 U1	TERT	chr5	1295228	C	T	0.01148	3223	Yes
SB 312 U1	TERT	chr5	1295228	C	T	0.22245	2441	Yes
Chr, chromosome; Hg19, human genome 19; MAF, mutant allele frequency.
*Matched spot urine sample and a 12-hour urine collection sample obtained from the same patient.
