# Supplementary material for: Non-invasive detection of urothelial cancer through the analysis of driver gene mutations and aneuploidy
Source: eLife. 2018 Mar 20;7:e32143. doi: 10.7554/eLife.32143 (PMC5860864; doi:10.7554/eLife.32143)
Supplement: Supplementary file 12. [file elife-32143-supp12.xlsx]

## Sheet: Sheet1
Supplementary File 12. Urinary cell DNA samples from UTUC patients that scored positive for aneuploidy.
Urine sample	Score	Gains	Losses	# unique templates analyzed
SB 138 U1	1	3	1	6726601
SB 139 U1	0.780776	0	2	5137893
SB 140 U1	1	5	5	10300465
SB 141 U1	1	14	9	7998866
SB 151 U1	1	3	1	5737160
SB 156 U2	1	9	6	4792486
SB 161 U1	1	1	4	4577916
SB 165 U1	1	6	1	5911260
SB 190 U1*	1	13	8	3606142
SB 190 U2*	1	10	8	2662871
SB 191 U1	1	7	6	6117370
SB 195 U1	1	10	9	3924640
SB 196 U1	1	6	3	4134609
SB 202 U1	1	5	5	7196399
SB 210 U1	1	8	8	7271219
SB 214 U1	1	8	5	4602340
SB 218 U1	1	13	9	6342046
SB 221 U1	1	19	10	4941180
SB 226 U1	0.870778	5	3	7413224
SB 298 U1	1	7	5	9910445
SB 300 U1	1	4	6	11727639
SB 302 U1	1	11	9	11118503
SB 312 U1	1	2	0	12984080
GL, gains + losses; AI, allelic imbalance; GL-AI = gains + losses - allelic imbalance.
*Matched spot urine sample and a 12-hour urine collection sample obtained from the same patient.
