# Supplementary material for: Non-invasive detection of urothelial cancer through the analysis of driver gene mutations and aneuploidy
Source: eLife. 2018 Mar 20;7:e32143. doi: 10.7554/eLife.32143 (PMC5860864; doi:10.7554/eLife.32143)
Supplement: Supplementary file 13. [file elife-32143-supp13.xlsx]

## Sheet: Sheet1
Supplementary File 13. Comparison of copy number variations in matched tumor and urinary cell DNA samples from the UTUC cohort. Primary tumor is shown in the top of each section and urinary cell DNA on the bottom. Chromosome gains are in blue while losses are in red. Significance levels for gains and losses were set at Z scores >3 and <-3, respectively.
					Aneuploidy Concordance
	Chromosome Arm
