# Supplementary material for: Non-invasive detection of urothelial cancer through the analysis of driver gene mutations and aneuploidy
Source: eLife. 2018 Mar 20;7:e32143. doi: 10.7554/eLife.32143 (PMC5860864; doi:10.7554/eLife.32143)
Supplement: Supplementary file 14. [file elife-32143-supp14.xlsx]

## Sheet: Sheet1
Supplementary File 14. Mutations detected in primary tumor DNA from UTUC patients by the 10-gene multiplex assay.
Tumor sample	Gene	Chr	Hg19 position	Reference base	Variant base	Codon	Reference amino acid	Variant amino acid	MAF	# unique templates analyzed	Present in urinary cells
SB 136	PIK3CA	chr3	178952085	A	G	1047	H	R	0.452176	11971	No
SB 136	FGFR3	chr4	1803568	C	G	249	S	C	0.377662	5354	No
SB 138	TP53	chr17	7578204	A	T	215	S	R	0.920792	1616	Yes
SB 139	PIK3CA	chr3	178936091	G	A	545	E	K	0.355263	684	Yes
SB 140	FGFR3	chr4	1803568	C	G	249	S	C	0.447507	2467	Yes
SB 141	TP53	chr17	7579313	G	A	125	T	M	0.650784	1595	Yes
SB 149	FGFR3	chr4	1803568	C	G	249	S	C	0.409741	4825	Yes
SB 151	TP53	chr17	7577540	G	fs	247	N	NULL	0.214782	9931	No
SB 151	TP53	chr17	7577124	C	G	272	V	L	0.693738	8016	No
SB 160	FGFR3	chr4	1803568	C	G	249	S	C	0.337641	619	Yes
SB 190	TP53	chr17	7577098	T	A	280	R	S	0.41653	10357	Yes
SB 190	TP53	chr17	7578394	T	A	179	H	L	0.424237	6065	Yes
SB 191	TP53	chr17	7577067	T	A	291	K	*	0.472648	2998	Yes
SB 191	TP53	chr17	7578440	T	A	164	K	*	0.493377	2114	Yes
SB 192	KRAS	chr12	25398262	C	G	19	L	F	0.130451	2660	Yes
SB 194	FGFR3	chr4	1806119	G	A	380	G	R	0.66224	7153	No
SB 194	FGFR3	chr4	1803564	C	T	248	R	C	0.65953	7099	No
SB 195	TP53	chr17	7578446	T	A	162	I	F	0.938124	501	No
SB 195	ERBB2	chr17	37868208	C	T	310	S	F	0.288934	488	Yes
SB 196	PIK3CA	chr3	178936091	G	A	545	E	K	0.393548	155	Yes
SB 197	TP53	chr17	7577157	T	A	0	NULL	NULL	0.902153	7246	Yes
SB 198	HRAS	chr11	533874	T	A	61	Q	L	0.596827	1513	No
SB 198	TP53	chr17	7578536	T	A	132	K	*	0.746403	556	No
SB 202	PIK3CA	chr3	178936091	G	A	545	E	K	0.433775	302	Yes
SB 203	TP53	chr17	7578235	T	A	205	Y	F	0.451274	1334	Yes
SB 203	TP53	chr17	7578446	T	A	162	I	F	0.457552	907	No
SB 204	TP53	chr17	7578271	T	A	193	H	L	0.402119	8117	No
SB 204	TP53	chr17	7578440	T	A	164	K	*	0.460622	4952	No
SB 206	TP53	chr17	7579328	T	A	120	K	M	0.102703	185	Yes
SB 210	TP53	chr17	7577081	T	A	286	E	V	0.714724	326	Yes
SB 210	TP53	chr17	7577102	CCAGGACAGGCACAAACACGC	NULL	279	G	NULL	0.721854	151	Yes
SB 216	TP53	chr17	7578190	T	C	220	Y	C	0.411392	316	Yes
SB 218	TP53	chr17	7577025	T	A	305	K	*	0.871622	1036	Yes
SB 219	FGFR3	chr4	1806099	A	G	373	Y	C	0.601244	1447	No
SB 219	PIK3CA	chr3	178936082	G	A	542	E	K	0.358921	482	No
SB 220	HRAS	chr11	533873	C	A	61	Q	H	0.408994	934	No
SB 221	FGFR3	chr4	1803568	C	G	249	S	C	0.384372	2214	Yes
SB 222	TP53	chr17	7577126	T	A	271	E	V	0.119032	1529	Yes
SB 223	HRAS	chr11	533874	T	A	61	Q	L	0.463034	2624	Yes
SB 224	HRAS	chr11	533874	T	A	61	Q	L	0.287579	2375	Yes
SB 225	FGFR3	chr4	1803564	C	T	248	R	C	0.852459	3355	Yes
SB 226	TP53	chr17	7578263	G	A	196	R	*	0.879785	1672	Yes
SB 227	TP53	chr17	7576928	T	A	0	NULL	NULL	0.917904	1145	No
SB 228	TP53	chr17	7579424	NULL	G	88	A	NULL	0.377342	2295	Yes
SB 228	TP53	chr17	7577061	NULL	C	293	G	NULL	0.362584	2074	Yes
SB 296	FGFR3	chr4	1803568	C	G	249	S	C	0.0810174	2123	No
SB 297	TP53	chr17	7577079	C	G	287	E	Q	0.388649	9973	Yes
SB 297	TP53	chr17	7578257	C	G	198	E	Q	0.39635	5480	Yes
SB 300	FGFR3	chr4	1803568	C	G	249	S	C	0.850603	4478	Yes
SB 301	TP53	chr17	7578440	T	A	164	K	*	0.616209	4010	No
SB 302	TP53	chr17	7578190	T	C	220	Y	C	0.92904	7469	Yes
SB 304	FGFR3	chr4	1806119	G	A	380	G	R	0.456967	16894	Yes
SB 306	TP53	chr17	7579536	C	A	51	E	*	0.828642	6040	No
SB 307	TP53	chr17	7579328	T	A	120	K	M	0.356716	18917	No
SB 309	VHL	chr3	10191621	G	A	205	R	H	0.284669	16953	Yes
SB 309	TP53	chr17	7577539	G	A	248	R	W	0.80699	6953	Yes
SB 309	TP53	chr17	7577563	T	A	240	S	C	0.122537	6953	Yes
SB 310	TP53	chr17	7578235	T	C	205	Y	C	0.0587927	11464	No
SB 312	CDKN2A	chr9	21971029	C	T	110	W	*	0.468878	8049	Yes
SB 312	CDKN2A	chr9	21971096	C	A	88	E	*	0.574241	1219	Yes
SB 312	FGFR3	chr4	1803568	C	G	249	S	C	0.110594	859	No
SB 314	FGFR3	chr4	1803564	C	T	248	R	C	0.215298	73907	No
Chr, chromosome; Hg19, human genome 19; MAF, mutant allele frequency; UIDs, unique identifiers.
A>T transversions, characteristic of aristolochic acid-induced mutagenesis, are noted in red.
