# Supplementary material for: Non-invasive detection of urothelial cancer through the analysis of driver gene mutations and aneuploidy
Source: eLife. 2018 Mar 20;7:e32143. doi: 10.7554/eLife.32143 (PMC5860864; doi:10.7554/eLife.32143)
Supplement: Supplementary file 15. [file elife-32143-supp15.xlsx]

## Sheet: Sheet1
Supplementary File 15. TERT promoter mutations identified in primary tumor DNA from UTUC patients.
Tumor sample	Gene	Chr	Hg19 position	Reference base	Variant base	MAF	# unique templates analyzed	Present in urinary cells
SB 136	TERT	chr5	1295243	C	T	0.427148	14255	No
SB 139	TERT	chr5	1295250	C	T	0.521836	9457	Yes
SB 149	TERT	chr5	1295228	C	T	0.317547	11318	Yes
SB 165	TERT	chr5	1295228	C	T	0.0840188	3404	Yes
SB 192	TERT	chr5	1295228	C	T	0.178747	19564	Yes
SB 195	TERT	chr5	1295228	C	T	0.440711	71793	Yes
SB 197	TERT	chr5	1295243	C	T	0.502592	12151	Yes
SB 197	TERT	chr5	1295250	C	G	0.581022	12151	Yes
SB 198	TERT	chr5	1295228	C	T	0.505603	21954	No
SB 202	TERT	chr5	1295228	C	T	0.607438	24819	Yes
SB 208	TERT	chr5	1295250	C	T	0.0308021	19674	Yes
SB 209	TERT	chr5	1295250	C	T	0.108275	7915	No
SB 210	TERT	chr5	1295228	C	T	0.269173	87910	Yes
SB 212	TERT	chr5	1295228	C	T	0.54653	10735	No
SB 217	TERT	chr5	1295228	C	T	0.686893	1236	No
SB 219	TERT	chr5	1295228	C	T	0.427283	2771	No
SB 221	TERT	chr5	1295228	C	T	0.52193	7957	Yes
SB 224	TERT	chr5	1295228	C	T	0.0115172	6512	No
SB 225	TERT	chr5	1295228	C	T	0.459189	9593	Yes
SB 296	TERT	chr5	1295228	C	T	0.0681131	7605	No
SB 298	TERT	chr5	1295228	C	T	0.387728	9192	Yes
SB 300	TERT	chr5	1295250	C	T	0.457061	9071	Yes
SB 306	TERT	chr5	1295228	C	T	0.70604	8559	Yes
SB 312	TERT	chr5	1295228	C	T	0.738855	6954	Yes
Chr, chromosome; Hg19, human genome 19; MAF, mutant allele frequency.
