# Supplementary material for: Non-invasive detection of urothelial cancer through the analysis of driver gene mutations and aneuploidy
Source: eLife. 2018 Mar 20;7:e32143. doi: 10.7554/eLife.32143 (PMC5860864; doi:10.7554/eLife.32143)
Supplement: Supplementary file 16. [file elife-32143-supp16.xlsx]

## Sheet: Sheet1
Supplementary File 16. Demographic and clinical features of the Surveillance Cohort
BV #	Source	Sex	Age	Cytology Diagnosis	Initial Tumor Diagnosis	Initial Tumor Stage	Initial Tumor Grade	Recurrence Tumor Diagnosis	Recurrence Tumor Stage	Recurrence Tumor Grade	Time between urine sample collection and tumor detection (months)
BLD 093 U	JHH	F	52	N/A	HGTCC	pTa	HG	HGTCC	pTa	HG	0
BLD 094 U	JHH	F	73	N/A	HGTCC	pTa	HG	INTCC	pT2	HG	0
BLD 095 U	JHH	M	32	N/A	INTCC	pT1	HG	INTCC	pT1	HG	0
BLD 096 U	JHH	M	57	N/A	INTCC	pT3	HG	CIS	pTis	HG	0
BLD 097 U	JHH	M	29	N/A	INTCC	pT1	HG	INTCC	pT2	HG	0
BLD 098 U	JHH	M	69	N/A	INTCC	pT1	HG	LGTCC	pTa	LG	0
BLD 099 U	JHH	M	60	N/A	INTCC	pT2	HG	HGTCC	pTa	HG	0
BLD 100 U	JHH	M	67	N/A	HGTCC	pTa	HG	HGTCC	pTa	HG	0
BLD 101 U	JHH	F	44	N/A	INTCC	pT2	HG	INTCC	pT2	HG	0
BLD 102 U	JHH	M	77	N/A	INTCC	PT1	HG	N/A	N/A	N/A	N/A
BLD 103 U	JHH	M	85	N/A	INTCC	pT1	HG	N/A	N/A	N/A	N/A
BLD 104 U	JHH	M	55	N/A	INTCC	pT1	HG	CIS	ptis	HG	0
BLD 105 U	JHH	M	59	N/A	HGTCC	pTa	HG	LGTCC	pTa	LG	0
BLD 106 U	JHH	M	77	N/A	HGTCC	pTa	HG	N/A	N/A	N/A	N/A
BLD 108 U	JHH	F	37	N/A	INTCC	pT1	HG	INTCC	pT1	HG	0
BLD 109 U	JHH	F	66	N/A	HGTCC	pTa	HG	HGTCC	pTa	HG	0
BLD 148 U	JHH	M	63	1	INTCC	pT1	HG	INTCC	pT1	HG	0
BLD 149 U	JHH	M	87	1	INTCC	pT1	HG	INTCC	pT1	HG	0
BLD 153 U	JHH	M	62	2	HGTCC	pTa	HG	HGTCC	pTa	HG	0
BLD 160 U	JHH	F	41	0	INTCC	pT1	HG	N/A	N/A	N/A	N/A
BLD 164 U	JHH	F	54	0	INTCC	pT1	HG	N/A	N/A	N/A	N/A
BLD 165 U	JHH	M	29	0	INTCC	pT3	HG	INTCC	pT1	HG	0
BLD 167 U	JHH	M	63	2	LGTCC	pTa	LG	N/A	N/A	N/A	0
BLD 168 U	JHH	F	56	2	LGTCC	pTa	LG	LGTCC	pTa	LG	0
BLD 170 U	JHH	M	74	0	LGTCC	pTa	LG	LGTCC	pTa	LG	0
BLD 174 U	JHH	M	67	2	HGTCC	pTa	HG	HGTCC	pTa	HG	0
BLD 176 U	JHH	F	74	0	INTCC	pT3	HG	INTCC	pT3	HG	0
BLD 182 U	JHH	F	51	0	HGTCC	pTa	HG	N/A	N/A	N/A	N/A
BLD 190 U	JHH	M	51	0	HGTCC	pTa	HG	N/A	N/A	N/A	N/A
BLD 191 U	JHH	M	75	2	INTCC	pT2	HG	HGTCC	pTa	HG	0
BLD 194 U	JHH	M	38	0	INTCC	pT1	HG	HGTCC	pTa	HG	0
BLD 195 U	JHH	M	63	0	LGTCC	pTa	LG	N/A	N/A	N/A	N/A
BLD 196 U	JHH	M	59	0	LGTCC	pTa	LG	LGTCC	pTa	LG	0
BLD 197 U	JHH	M	66	2	HGTCC	pTa	HG	N/A	N/A	N/A	N/A
BLD 198 U	JHH	M	58	1	INTCC	pT3	HG	N/A	N/A	N/A	0
BLD 199 U	JHH	F	56	0	HGTCC	pTa	HG	N/A	N/A	N/A	N/A
BLD 201 U	JHH	M	54	0	LGTCC	pTa	LG	LGTCC	pTa	LG	0
BLD 202 U	JHH	M	57	0	HGTCC	pTa	HG	N/A	N/A	N/A	0
BLD 207 U	JHH	F	65	1	INTCC	pT2	HG	INTCC	pT1	HG	0
BLD 209 U	JHH	M	67	0	CIS	pTis	HG	N/A	N/A	N/A	N/A
BLD 212 U	JHH	M	32	0	INTCC	pT1	HG	N/A	N/A	N/A	N/A
BLD 213 U	JHH	M	66	0	INTCC	pT1	HG	N/A	N/A	N/A	N/A
BLD 218 U	JHH	M	79	0	LGTCC	pTa	LG	LGTCC	pTa	HG	0
BLD 220 U	JHH	M	68	0	LGTCC	pTa	LG	N/A	N/A	N/A	N/A
BLD 221 U	JHH	M	67	2	INTCC	pT2	HG	N/A	N/A	N/A	N/A
BLD 223 U	JHH	F	58	2	LGTCC	pTa	LG	LGTCC	pTa	LG	0
BLD 225 U	JHH	F	55	2	INTCC	pT1	HG	HGTCC	pTa	HG	0
BLD 227 U	JHH	M	57	0	N/A	N/A	N/A	LGTCC	pTa	LG	0
BLD 234 U	JHH	F	62	2	INTCC	pT1	HG	INTCC	pT1	HG	0
BLD 238 U1	JHH	F	51	0	LGTCC	pTa	LG	N/A	N/A	N/A	N/A
BLD 239 U1	JHH	M	62	2	HGTCC	pTa	HG	CIS	pTis	HG	0
BLD 242 U1	JHH	M	28	2	LGTCC	pTa	LG	N/A	N/A	N/A	N/A
BLD 247 U1	JHH	M	65	2	INTCC	pT1	HG	INTCC	pT1	HG	0
BLD 248 U1	JHH	F	45	2	INTCC	pT2	HG	N/A	N/A	N/A	N/A
BLD 254 U1	JHH	F	57	2	HGTCC	pTa	HG	N/A	N/A	N/A	N/A
BLD 255 U1	JHH	M	62	2	PUNLMP	pTa	PUNLMP	N/A	N/A	N/A	N/A
BLD 256 U1	JHH	M	30	0	PUNLMP	pTa	PUNLMP	N/A	N/A	N/A	N/A
BLD 257 U1	JHH	M	58	2	INTCC	pT1	HG	HGTCC	pTa	HG	0
BLD 259 U1	JHH	F	76	2	INTCC	pT2	HG	N/A	N/A	N/A	N/A
BLD 262 U1	JHH	M	65	0	CIS	pTis	HG	N/A	N/A	N/A	N/A
BLD 265 U1	JHH	M	61	0	LGTCC	pTa	LG	N/A	N/A	N/A	N/A
BLD 270 U1	JHH	N/A	N/A	0	INTCC	pT2	HG	N/A	N/A	N/A	N/A
BLD 276 U1	JHH	N/A	N/A	1	INTCC	pT1	HG	HGTCC	pTa	HG	0
BLD 279 U1	JHH	N/A	N/A	2	LGTCC	pTa	LG	N/A	N/A	N/A	N/A
BLD 289 U1	JHH	F	22	0	INTCC	pT1	HG	N/A	N/A	N/A	N/A
BLD 291 U1	JHH	M	72	0	LGTCC	pTa	LG	N/A	N/A	N/A	N/A
BLD 292 U1	JHH	M	63	1	HGTCC	pTa	HG	HGTCC	pTa	HG	0
BLD 294 U1	JHH	M	65	2	CIS	pTis	HG	N/A	N/A	N/A	N/A
BLD 299 U1	JHH	N/A	N/A	2	HGTCC	pTa	HG	LGTCC	pTa	LG	0
BLD 302 U1	JHH	N/A	N/A	2	LGTCC	pTa	LG	N/A	N/A	N/A	0
BLD 303 U1	JHH	M	54	2	INTCC	pT1	HG	N/A	N/A	N/A	N/A
BLD 305 U1	JHH	M	54	0	LGTCC	pTa	LG	N/A	N/A	N/A	N/A
BLD 307 U1	JHH	M	62	0	INTCC	pT2	HG	N/A	N/A	N/A	0
BLD 309 U1	JHH	F	55	0	INTCC	pT1	HG	N/A	N/A	N/A	N/A
BLD 311 U1	JHH	M	68	1	CIS	pTis	HG	HGTCC	pTa	HG	0
BLD 313 U1	JHH	M	52	2	INTCC	pT2	HG	N/A	N/A	N/A	N/A
BLD 318 U1	JHH	M	63	0	HGTCC	pTa	HG	N/A	N/A	N/A	N/A
BLD 322 U1	JHH	M	83	2	N/A	N/A	N/A	LGTCC	pTa	LG	0
BLD 324 U1	JHH	F	45	2	INTCC	pT1	HG	INTCC	pT1	HG	0
BLD 330 U1	JHH	M	29	0	LGTCC	pTa	LG	N/A	N/A	N/A	N/A
BLD 334 U1	JHH	M	65	1	INTCC	pT1	HG	CIS	pTis	HG	0
BLD 353 U1	JHH	M	58	0	INTCC	pT1	HG	N/A	N/A	N/A	N/A
BLD 354 U1	JHH	M	34	2	LGTCC	pTa	LG	N/A	N/A	N/A	N/A
BLD 355 U1	JHH	F	63	2	LGTCC	pTa	LG	PUNLMP	pTa	N/A	0.0333333
BLD 360 U1	JHH	M	59	2	HGTCC	pTa	HG	INTCC	pT1	HG	0.0333333
BLD 383 U1	JHH	M	79	2	N/A	N/A	N/A	N/A	N/A	N/A	N/A
BLD 386 U1	JHH	M	69	2	CIS	pTis	HG	CIS	pTis	HG	0.0333333
BLD 387 U1	JHH	F	57	0	INTCC	pT1	HG	N/A	N/A	N/A	N/A
BLD 388 U1	JHH	M	73	0	INTCC	pT2	HG	N/A	N/A	N/A	N/A
BLD 390 U1	JHH	M	63	0	CIS	pTis	HG	N/A	N/A	N/A	N/A
BLD 405 U1	JHH	F	68	0	INTCC	pT3	HG	INTCC	pT3	HG	0.0333333
BLD 408 U1	JHH	M	58	0	INTCC	pT1	HG	N/A	N/A	N/A	N/A
BLD 419 U1	JHH	M	77	0	HGTCC	pTa	HG	N/A	N/A	N/A	N/A
BLD 420 U1	JHH	M	68	0	INTCC	pT1	HG	N/A	N/A	N/A	N/A
BLD 425 U1	JHH	F	65	1	INTCC	pT1	HG	CIS	pTis	HG	0.0333333
BLD 434 U1	JHH	M	58	2	INTCC	pT1	HG	N/A	N/A	N/A	N/A
BLD 440 U1	JHH	M	62	1	HGTCC	pTa	HG	HGTCC	pTa	HG	0.233333
BLD 448 U1	JHH	M	59	2	LGTCC	pTa	LG	LGTCC	pTa	LG	0.333333
BLD 451 U1	JHH	M	53	0	PUNLMP	pTa	PUNLMP	N/A	N/A	N/A	N/A
BLD 454 U1	JHH	N/A	N/A	2	LGTCC	pTa	LG	LGTCC	pTa	LG	0.333333
BLD 461 U1	JHH	F	70	1	INTCC	pT1	HG	CIS	pTis	HG	0.4
BLD 471 U1	JHH	M	77	2	HGTCC	pTa	HG	HGTCC	pTa	HG	0.433333
BLD 473 U1	JHH	M	67	2	PUNLMP	pTa	PUNLMP	LGTCC	pTa	LG	0.466667
BLD 480 U1	JHH	M	20	2	INTCC	pT2	HG	INTCC	pT2	HG	0.5
BLD 484 U1	JHH	M	58	2	LGTCC	pTa	LG	LGTCC	pTa	LG	0.5
BLD 489 U1	JHH	M	40	2	N/A	N/A	N/A	LGTCC	pTa	LG	0.5
BLD 493 U1	JHH	M	69	0	INTCC	pT1	HG	N/A	N/A	N/A	N/A
BLD 498 U1	JHH	M	64	0	INTCC	pT1	HG	N/A	N/A	N/A	N/A
BLD 500 U1	JHH	M	42	0	INTCC	pT1	HG	N/A	N/A	N/A	N/A
BLD 513 U1	JHH	M	74	2	INTCC	pT3	HG	HGTCC	pTa	HG	0.566667
BLD 518 U1	JHH	N/A	N/A	2	INTCC	pT3	HG	N/A	N/A	N/A	N/A
BLD 527 U1	JHH	M	39	2	INTCC	pT1	HG	HGTCC	pTa	HG	0.6
BLD 529 U1	JHH	M	77	2	INTCC	pT2	HG	N/A	N/A	N/A	N/A
BLD 531 U1	JHH	M	61	0	PUNLMP	pTa	PUNLMP	LGTCC	pTa	LG	0.666667
BLD 560 U1	JHH	M	41	2	LGTCC	pta	LG	LGTCC	pTa	LG	0.7
BLD 561 U2	JHH	F	34	2	LGTCC	pta	LG	N/A	N/A	N/A	N/A
BLD 562 U1	JHH	M	72	N/A	HGTCC	pta	HG	LGTCC	pTa	LG	0.7
BLD 563 U1	JHH	M	63	0	INTCC	pt1	HG	N/A	N/A	N/A	N/A
BLD 565 U1	JHH	M	71	N/A	INTCC	pT2	HG	INTCC	pT2	HG	0.733333
BLD 568 U1	JHH	F	68	2	HGTCC	pta	HG	HGTCC	pTa	HG	0.733333
BLD 569 U1	JHH	N/A	N/A	N/A	CIS	pTis	HG	HGTCC	pTa	HG	0.766667
BLD 572 U1	JHH	M	60	N/A	LGTCC	pta	LG	LGTCC	pTa	LG	0.8
BLD 580 U1	JHH	M	51	N/A	CIS	pTis	HG	CIS	pTis	HG	0.9
BLD 581 U1	JHH	M	57	N/A	N/A	N/A	N/A	LGTCC	pTa	LG	0.933333
BLD 582 U1	JHH	M	57	1	N/A	N/A	N/A	CIS	pTis	HG	0.966667
BLD 584 U1	JHH	M	76	N/A	INTCC	pT4	HG	INTCC	pT4	HG	1
BLD 590 U1	JHH	M	55	0	PUNLMP	pTa	PUNLMP	N/A	N/A	N/A	N/A
BLD 591 U1	JHH	F	62	2	LGTCC	pta	LG	LGTCC	pTa	LG	1
BLD 603 U1	JHH	M	67	0	CIS	pTis	HG	N/A	N/A	N/A	N/A
BLD 604 U1	JHH	M	51	2	INTCC	pT3	HG	N/A	N/A	N/A	N/A
BLD 612 U1	JHH	M	53	1	INTCC	pT2	HG	HGTCC	pTa	HG	1
BLD 616 U1	JHH	N/A	N/A	2	LGTCC	pTa	LG	LGTCC	pTa	LG	1.1
BLD 660 U1	JHH	M	61	2	HGTCC	pTa	HG	CIS	pTis	HG	1.2
BLD 663 U1	JHH	F	65	2	LGTCC	pTa	LG	LGTCC	pTa	LG	1.23333
BLD 672 U1	JHH	M	77	2	LGTCC	pTa	LG	N/A	N/A	N/A	N/A
BLD 682 U1	JHH	M	62	2	INTCC	pT1	HG	N/A	N/A	N/A	N/A
BLD 692 U1	JHH	M	31	0	INTCC	pT1	HG	N/A	N/A	N/A	N/A
BLD 694 U1	JHH	F	74	2	LGTCC	pTa	LG	LGTCC	pTa	LG	1.26667
BLD 705 U1	JHH	M	68	0	INTCC	pT2	HG	N/A	N/A	N/A	N/A
BLD 722 U1	JHH	M	69	0	PUNLMP	pTa	PUNLMP	N/A	N/A	N/A	N/A
BLD 726 U1	JHH	M	76	2	INTCC	pT1	HG	N/A	N/A	N/A	N/A
BLD 729 U1	JHH	F	66	2	LGTCC	pTa	LG	N/A	N/A	N/A	N/A
BLD 735 U1	JHH	M	72	0	N/A	N/A	N/A	N/A	N/A	N/A	N/A
BLD 738 U1	JHH	M	64	2	LGTCC	pTa	LG	LGTCC	pTa	LG	1.3
BLD 743 U1	JHH	M	63	2	HGTCC	pTa	HG	CIS	pTis	HG	1.33333
BLD 761 U1	JHH	M	36	2	INTCC	pT2	HG	N/A	N/A	N/A	N/A
BLD 762 U1	JHH	M	33	0	LGTCC	pTa	LG	LGTCC	pTa	LG	1.4
BLD 763 U1	JHH	F	65	2	LGTCC	pTa	LG	LGTCC	pTa	LG	1.43333
BLD 766 U1	JHH	M	68	0	LGTCC	pTa	LG	N/A	N/A	N/A	N/A
BLD 768 U1	JHH	M	32	0	HGTCC	pTa	HG	N/A	N/A	N/A	N/A
BLD 771 U1	JHH	F	56	2	LGTCC	pTa	LG	LGTCC	pTa	LG	1.53333
BLD 776 U1	JHH	M	69	2	INTCC	pT1	HG	HGTCC	pTa	HG	1.56667
BLD 781 U1	JHH	M	66	2	INTCC	pT2	HG	N/A	N/A	N/A	N/A
BLD 800 U1	JHH	M	55	2	LGTCC	pTa	LG	LGTCC	pTa	LG	1.7
BLD 801 U1	JHH	F	62	2	LGTCC	pTa	LG	N/A	N/A	N/A	1.86667
BLD 803 U1	JHH	M	55	0	LGTCC	pTa	LG	LGTCC	pTa	LG	2
BLD 810 U1	JHH	M	36	2	LGTCC	pTa	LG	N/A	N/A	N/A	N/A
BLD 816 U1	JHH	M	60	0	HGTCC	pTa	HG	N/A	N/A	N/A	N/A
BLD 821 U1	JHH	M	46	2	HGTCC	pTa	HG	N/A	N/A	N/A	N/A
BLD 872 U1	JHH	F	52	0	LGTCC	pTa	LG	N/A	N/A	N/A	N/A
BLD 954 U1	Brazil	N/A	N/A	N/A	LGTCC	pta	LG	PUNLMP	pTa	N/A	2.03333
BLD 955 U1	Brazil	N/A	N/A	0	LGTCC	pta	LG	N/A	N/A	N/A	N/A
BLD 956 U1	Brazil	N/A	N/A	0	INTCC	pT1	HG	N/A	N/A	N/A	N/A
BLD 957 U1	Brazil	N/A	N/A	0	LGTCC	pta	LG	N/A	N/A	N/A	N/A
BLD 958 U1	Brazil	N/A	N/A	N/A	LGTCC	pta	LG	INTCC	pT1	HG	2.1
BLD 961 U1	Brazil	N/A	N/A	N/A	HGTCC	pta	HG	INTCC	pT1	HG	2.23333
BLD 962 U1	Brazil	N/A	N/A	N/A	HGTCC	pta	HG	HGTCC	pTa	HG	2.26667
BLD 963 U1	Brazil	N/A	N/A	0	HGTCC	pta	HG	HGTCC	pta	HG	2.6
BLD 964 U1	Brazil	N/A	N/A	0	INTCC	pT1	HG	N/A	N/A	N/A	N/A
BLD 965 U1	Brazil	N/A	N/A	0	LGTCC	pta	LG	N/A	N/A	N/A	N/A
BLD 966 U1	Brazil	N/A	N/A	0	LGTCC	pta	LG	N/A	N/A	N/A	N/A
BLD 967 U1	Brazil	N/A	N/A	N/A	LGTCC	pta	LG	N/A	N/A	N/A	N/A
BLD 968 U1	Brazil	N/A	N/A	0	N/A	N/A	N/A	N/A	N/A	N/A	N/A
BLD 969 U1	Brazil	N/A	N/A	N/A	INTCC	pT1	HG	INTCC	pT1	HG	2.63333
BLD 971 U1	Brazil	N/A	N/A	N/A	HGTCC	pta	HG	HGTCC	pTa	HG	2.7
BLD 974 U1	Brazil	N/A	N/A	0	INTCC	pT1	HG	N/A	N/A	N/A	N/A
BLD 976 U1	Brazil	N/A	N/A	N/A	HGTCC	pta	HG	HGTCC	pTa	HG	3.1
BLD 977 U1	Brazil	N/A	N/A	N/A	LGTCC	pta	LG	N/A	N/A	N/A	N/A
BLD 978 U1	Brazil	N/A	N/A	0	LGTCC	pta	LG	N/A	N/A	N/A	N/A
BLD 980 U1	Brazil	N/A	N/A	0	CIS	pTis	HG	N/A	N/A	N/A	N/A
BLD 982 U1	Brazil	N/A	N/A	N/A	INTCC	pT1	HG	INTCC	pT1	HG	3.13333
BLD 984 U1	Brazil	N/A	N/A	N/A	LGTCC	pta	LG	N/A	N/A	N/A	N/A
BLD 985 U1	Brazil	N/A	N/A	N/A	N/A	N/A	N/A	N/A	N/A	N/A	N/A
BLD 987 U1	Brazil	N/A	N/A	0	LGTCC	pta	LG	LGTCC	pTa	LG	3.3
BLD 993 U1	Brazil	N/A	N/A	0	LGTCC	pta	LG	N/A	N/A	N/A	N/A
BLD 995 U1	Brazil	N/A	N/A	N/A	INTCC	pT1	HG	N/A	N/A	N/A	N/A
BLD 996 U1	Brazil	N/A	N/A	N/A	N/A	N/A	N/A	INTCC	pT1	HG	3.46667
BLD 999 U1	Brazil	N/A	N/A	1	CIS	pTis	HG	N/A	N/A	N/A	N/A
BLDA 1001 U1	Brazil	N/A	N/A	N/A	LGTCC	pta	LG	N/A	N/A	N/A	N/A
BLDA 1002 U1	Brazil	N/A	N/A	N/A	HGTCC	pta	HG	HGTCC	pTa	HG	3.5
BLDA 1003 U1	Brazil	N/A	N/A	0	CIS	pTis	HG	N/A	N/A	N/A	N/A
BLDA 1004 U1	Brazil	N/A	N/A	N/A	LGTCC	pta	LG	LGTCC	pTa	LG	3.56667
BLDA 1009 U1	Brazil	N/A	N/A	0	LGTCC	pta	LG	N/A	N/A	N/A	N/A
BLDA 1010 U1	Brazil	N/A	N/A	0	INTCC	pT1	HG	N/A	N/A	N/A	N/A
BLDA 1011 U1	Brazil	N/A	N/A	N/A	INTCC	pT1	HG	N/A	N/A	N/A	N/A
BLDA 1013 U1	Brazil	N/A	N/A	2	HGTCC	pta	HG	HGTCC	pTa	HG	3.7
BLDA 1014 U1	Brazil	N/A	N/A	N/A	PUNLMP	pTa	PUNLMP	PUNLMP	pTa	N/A	3.83333
BLDA 1016 U1	Brazil	N/A	N/A	0	HGTCC	pta	HG	N/A	N/A	N/A	N/A
BLDA 1017 U1	Brazil	N/A	N/A	0	LGTCC	pta	LG	N/A	N/A	N/A	N/A
BLDA 1018 U1	Brazil	N/A	N/A	2	HGTCC	pta	HG	N/A	N/A	N/A	N/A
BLDA 1019 U1	Brazil	N/A	N/A	0	LGTCC	pta	LG	N/A	N/A	N/A	N/A
BLDA 1021 U1	Brazil	N/A	N/A	0	LGTCC	pta	LG	LGTCC	pTa	LG	3.9
BLDA 1022 U1	Brazil	N/A	N/A	0	LGTCC	pta	LG	N/A	N/A	N/A	N/A
BLDA 1023 U1	Brazil	N/A	N/A	0	LGTCC	pta	LG	N/A	N/A	N/A	N/A
BLDA 1024 U1	Brazil	N/A	N/A	0	HGTCC	pta	HG	N/A	N/A	N/A	N/A
BLDA 1026 U1	Brazil	N/A	N/A	0	INTCC	pT1	HG	INTCC	pT1	HG	4.1
BLDA 1028 U1	Brazil	N/A	N/A	N/A	LGTCC	pta	LG	N/A	N/A	N/A	N/A
BLDA 1029 U1	Brazil	N/A	N/A	0	HGTCC	pta	HG	INTCC	pT1	HG	4.2
BLDA 1030 U1	Brazil	N/A	N/A	N/A	LGTCC	pta	LG	LGTCC	pTa	LG	4.9
BLDA 1031 U1	Brazil	N/A	N/A	N/A	INTCC	pT1	HG	INTCC	pT1	HG	4.9
BLDA 1033 U1	Brazil	N/A	N/A	0	N/A	N/A	N/A	N/A	N/A	N/A	N/A
BLDA 1035 U1	Brazil	N/A	N/A	0	HGTCC	pta	HG	N/A	N/A	N/A	N/A
BLDA 1037 U1	Brazil	N/A	N/A	0	PUNLMP	pTa	PUNLMP	N/A	N/A	N/A	N/A
BLDA 1038 U1	Brazil	N/A	N/A	0	LGTCC	pta	LG	HGTCC	pTa	HG	5.13333
BLDA 1040 U1	Brazil	N/A	N/A	0	LGTCC	pta	LG	N/A	N/A	N/A	N/A
BLDA 1041 U1	Brazil	N/A	N/A	0	LGTCC	pta	LG	N/A	N/A	N/A	5.16667
BLDA 1042 U1	Brazil	N/A	N/A	0	LGTCC	pta	LG	N/A	N/A	N/A	N/A
BLDA 1043 U1	Brazil	N/A	N/A	N/A	LGTCC	pta	LG	LGTCC	pTa	LG	5.56667
BLDA 1046 U1	Brazil	N/A	N/A	0	LGTCC	pta	LG	LGTCC	pTa	LG	5.7
BLDA 1050 U1	Brazil	N/A	N/A	0	LGTCC	pta	LG	LGTCC	pTa	LG	6
BLDA 1054 U1	Brazil	N/A	N/A	0	N/A	N/A	N/A	N/A	N/A	N/A	N/A
BLDA 1055 U1	Brazil	N/A	N/A	N/A	LGTCC	pta	LG	LGTCC	pTa	LG	6.13333
BLDA 1056 U1	Brazil	N/A	N/A	N/A	INTCC	pT1	HG	INTCC	pT1	HG	6.53333
BLDA 1057 U1	Brazil	N/A	N/A	1	CIS	pTis	HG	CIS	pTis	HG	6.56667
BLDA 1059 U1	Brazil	N/A	N/A	N/A	HGTCC	pta	HG	N/A	N/A	N/A	N/A
BLDA 1060 U1	Brazil	N/A	N/A	0	INTCC	pT1	HG	CIS	pTis	HG	6.8
BLDA 1061 U1	Brazil	N/A	N/A	0	LGTCC	pta	LG	N/A	N/A	N/A	N/A
BLDA 1062 U1	Brazil	N/A	N/A	N/A	HGTCC	pta	HG	HGTCC	pTa	HG	6.9
BLDA 1064 U1	Brazil	N/A	N/A	N/A	INTCC	pT1	HG	INTCC	PT1	HG	7
BLDA 1066 U1	Brazil	N/A	N/A	2	CIS	pTis	HG	CIS	pTis	HG	7.13333
BLDA 1067 U1	Brazil	N/A	N/A	0	HGTCC	pta	HG	N/A	N/A	N/A	N/A
BLDA 1068 U1	Brazil	N/A	N/A	N/A	HGTCC	pta	HG	N/A	N/A	N/A	N/A
BLDA 1069 U1	Brazil	N/A	N/A	0	PUNLMP	pTa	PUNLMP	N/A	N/A	N/A	7.2
BLDA 1070 U1	Brazil	N/A	N/A	0	HGTCC	pta	HG	N/A	N/A	N/A	N/A
BLDA 1071 U1	Brazil	N/A	N/A	0	HGTCC	pta	HG	N/A	N/A	N/A	N/A
BLDA 1072 U1	Brazil	N/A	N/A	0	LGTCC	pta	LG	LGTCC	pTa	LG	7.66667
BLDA 1073 U1	Brazil	N/A	N/A	0	HGTCC	pta	HG	INTCC	pT1	HG	7.66667
BLDA 1074 U1	Brazil	N/A	N/A	0	CIS	pTis	HG	N/A	N/A	N/A	N/A
BLDA 1076 U1	Brazil	N/A	N/A	0	LGTCC	pta	LG	N/A	N/A	N/A	N/A
BLDA 1080 U1	Brazil	N/A	N/A	0	LGTCC	pta	LG	N/A	N/A	N/A	N/A
BLDA 1082 U1	Brazil	N/A	N/A	0	LGTCC	pta	LG	LGTCC	pTa	LG	7.83333
BLDA 1084 U1	Brazil	N/A	N/A	0	LGTCC	pta	LG	N/A	N/A	N/A	N/A
BLDA 1085 U1	Brazil	N/A	N/A	0	LGTCC	pta	LG	LGTCC	pTa	LG	8.06667
BLDA 1086 U1	Brazil	N/A	N/A	N/A	LGTCC	pta	LG	LGTCC	pTa	LG	8.16667
BLDA 1087 U1	Brazil	N/A	N/A	0	HGTCC	pta	HG	N/A	N/A	N/A	N/A
BLDA 1088 U1	Brazil	N/A	N/A	0	LGTCC	pta	LG	N/A	N/A	N/A	N/A
BLDA 1089 U1	Brazil	N/A	N/A	1	LGTCC	pta	LG	LGTCC	pTa	LG	8.2
BLDA 1090 U1	Brazil	N/A	N/A	0	HGTCC	pta	HG	N/A	N/A	N/A	N/A
BLDA 1093 U1	Brazil	N/A	N/A	0	LGTCC	pta	LG	N/A	N/A	N/A	N/A
BLDA 1096 U1	Brazil	N/A	N/A	N/A	INTCC	pT1	HG	LGTCC	pTa	LG	8.5
BLDA 1098 U1	Brazil	N/A	N/A	0	LGTCC	pta	LG	N/A	N/A	N/A	N/A
BLDA 1099 U1	Brazil	N/A	N/A	0	LGTCC	pta	LG	N/A	N/A	N/A	N/A
BLDA 1100 U1	Brazil	N/A	N/A	2	INTCC	pT1	HG	HGTCC	pTa	HG	9.1
BLDA 1103 U1	Brazil	N/A	N/A	0	HGTCC	pta	HG	HGTCC	pTa	HG	9.16667
BLDA 1104 U1	Brazil	N/A	N/A	N/A	INTCC	pT1	HG	INTCC	pT1	HG	9.23333
BLDA 1105 U1	Brazil	N/A	N/A	N/A	LGTCC	pta	LG	N/A	N/A	N/A	N/A
BLDA 1107 U1	Brazil	N/A	N/A	0	HGTCC	pta	HG	HGTCC	pTa	HG	9.43333
BLDA 1109 U1	Brazil	N/A	N/A	0	PUNLMP	pTa	PUNLMP	N/A	N/A	N/A	N/A
BLDA 1111 U1	Brazil	N/A	N/A	N/A	INTCC	pT2	HG	N/A	N/A	N/A	9.46667
BLDA 1112 U1	Brazil	N/A	N/A	2	LGTCC	pta	LG	N/A	N/A	N/A	N/A
BLDA 1113 U1	Brazil	N/A	N/A	N/A	LGTCC	pta	LG	LGTCC	pTa	LG	9.5
BLDA 1114 U1	Brazil	N/A	N/A	N/A	HGTCC	pta	HG	HGTCC	pTa	HG	9.56667
BLDA 1115 U1	Brazil	N/A	N/A	N/A	LGTCC	pta	LG	N/A	N/A	N/A	N/A
BLDA 1141 U1	JHH	F	61	0	PUNLMP	pTa	PUNLMP	N/A	N/A	N/A	N/A
BLDA 1142 U1	JHH	M	82	2	CIS	pTis	HG	N/A	N/A	N/A	9.6
BLDA 1155 U1	JHH	F	61	0	LGTCC	pTa	LG	N/A	N/A	N/A	N/A
BLDA 1157 U1	JHH	M	71	0	LGTCC	pTa	LG	N/A	N/A	N/A	N/A
BLDA 1166 U1	JHH	M	65	2	LGTCC	pTa	LG	LGTCC	pTa	LG	9.8
BLDA 1170 U1	JHH	M	56	0	LGTCC	pTa	LG	N/A	N/A	N/A	N/A
BLDA 1177 U1	JHH	M	67	2	INTCC	pT1	HG	N/A	N/A	N/A	N/A
BLDA 1180 U1	JHH	M	70	1	INTCC	pT2	HG	INTCC	pT2	HG	11.3333
BLDA 1187 U1	JHH	M	76	2	INTCC	pT3	HG	N/A	N/A	N/A	11.4
BLDA 1191 U1	JHH	F	63	0	LGTCC	PTa	LG	N/A	N/A	N/A	N/A
BLDA 1193 U1	JHH	M	63	0	INTCC	pT1	HG	N/A	N/A	N/A	N/A
BLDA 1194 U1	JHH	N/A	N/A	1	INTCC	pT1	HG	INTCC	pT1	HG	11.6333
BLDA 1211 U1	JHH	M	69	2	INTCC	pT1	HG	HGTCC	pTa	HG	12.5
BLDA 1221 U1	JHH	F	39	2	LGTCC	PTa	LG	LGTCC	pTa	LG	12.6
BLDA 1232 U1	JHH	N/A	N/A	2	LGTCC	PTa	LG	LGTCC	pTa	LG	12.7667
BLDA 1250 U1	JHH	M	72	2	INTCC	pT1	HG	LGTCC	pTa	LG	13.0667
BLDA 1252 U1	JHH	M	50	1	CIS	pTis	HG	CIS	pTis	HG	13.3333
BLDA 1256 U1	JHH	N/A	N/A	1	INTCC	pT1	HG	INTCC	pT1	HG	13.5333
BLDA 1314 U1	JHH	M	70	2	HGTCC	pTa	HG	CIS	pTis	HG	13.5333
BLDA 1409 U1	JHH	N/A	N/A	2	INTCC	pT1	HG	INTCC	pT1	HG	13.7667
BLDA 1453 U1	JHH	F	86	0	LGTCC	PTa	LG	LGTCC	pTa	LG	13.7667
BLDA 1457 U1	JHH	F	49	0	HGTCC	PTa	HG	HGTCC	pTa	HG	14.2333
BLDA 1463 U1	JHH	M	56	0	HGTCC	PTa	HG	LGTCC	pTa	LG	14.3667
BLDA 1481 U1	JHH	F	73	0	LGTCC	pta	LG	PUNLMP	pTa	N/A	14.4333
BLDA 1828 U1	JHH	F	63	1	INTCC	pT2	HG	HGTCC	pTa	HG	14.8
BLDA 1854 U1	JHH	M	51	1	CIS	pTis	HG	CIS	pTis	HG	15.2
BLDA 1859 U1	JHH	M	61	2	CIS	pTis	HG	INTCC	pT2	HG	16
BLDA 1865 U1	JHH	M	63	0	LGTCC	pTa	LG	LGTCC	pTa	LG	16.2
BLDA 1880 U1	JHH	M	53	1	HGTCC	pTa	HG	HGTCC	pTa	HG	16.3667
BLDA 1883 U1	JHH	M	59	0	LGTCC	pTa	LG	LGTCC	pTa	HG	16.8
BLDA 1890 U1	JHH	M	69	0	LGTCC	pTa	LG	LGTCC	pTa	LG	16.8333
BLDA 2015 U1	JHH	M	67	2	CIS	pTis	HG	CIS	pTis	HG	17.7333
BLDA 2020 U1	JHH	F	93	2	LGTCC	pta	LG	LGTCC	pTa	LG	18.8667
BLDA 2023 U1	JHH	N/A	N/A	2	LGTCC	pta	LG	LGTCC	pTa	LG	19.0333
BLDA 2072 U1	JHH	M	76	1	CIS	pTis	HG	CIS	pTis	HG	19.1
BLDA 2132 U1	JHH	N/A	N/A	2	HGTCC	pTa	HG	CIS	pTis	HG	21.1333
BLDA 2148 U1	JHH	M	65	1	INTCC	pT1	HG	CIS	pTis	HG	21.6333
BLDA 2175 U1	JHH	M	64	1	CIS	pTis	HG	HGTCC	pTa	HG	21.9667
BLDA 2176 U1	JHH	M	54	2	CIS	pTis	HG	CIS	pTis	HG	22.2
BLDA 2177 U1	JHH	M	72	2	CIS	pTis	HG	CIS	pTis	HG	22.3333
BLDA 2197 U1	JHH	F	72	2	LGTCC	pTa	LG	INTCC	pT3	HG	22.6333
BLDA 2216 U1	JHH	N/A	N/A	2	LGTCC	pTa	LG	LGTCC	pTa	LG	22.7333
BLDA 2221 U1	JHH	M	73	2	HGTCC	pTa	HG	INTCC	pT1	HG	22.9
BLDA 2231 U1	JHH	M	73	1	INTCC	pT1	HG	INTCC	pT1	HG	23
BLDA 2304 U1	JHH	N/A	N/A	1	INTCC	pT1	HG	CIS	pTis	HG	23.3667
BLDA 2326 U1	JHH	M	51	0	LGTCC	pTa	LG	LGTCC	pTa	LG	23.5667
BLDA 2346 U1	JHH	N/A	N/A	2	HGTCC	pTa	HG	CIS	pTis	HG	25.03
BLDA 2395 U1	JHH	F	62	2	LGTCC	pTa	LG	LGTCC	pTa	LG	25.9333
BLDA 2401 U1	JHH	M	77	2	CIS	pTis	HG	CIS	pTis	HG	26.3
BLDA 2441 U1	JHH	M	44	1	INTCC	pT2	HG	INTCC	pT2	HG	26.8333
BLDA 2581 U1	JHH	F	75	1	INTCC	pT1	HG	INTCC	pT1	HG	26.8333
BLDA 2622 U1	JHH	N/A	N/A	2	INTCC	pT2	HG	INTCC	pT2	HG	31.5
BLDA 2642 U1	JHH	N/A	N/A	2	LGTCC	pTa	LG	LGTCC	pTa	LG	31.5667
BLDA 2709 U1	JHH	M	76	2	INTCC	pT1	HG	HGTCC	pTa	HG	34.9667
BLDA 2761 U1	JHH	F	62	1	HGTCC	pTa	HG	HGTCC	pTa	HG	36.0333
BLDA 2762 U1	JHH	M	66	2	INTCC	pT1	HG	HGTCC	pTa	HG	38.3
BLDA 2765 U1	JHH	M	81	1	INTCC	pT1	HG	INTCC	pT1	HG	39.9667
BLDA 2852 U1	JHH	M	54	2	HGTCC	pTa	HG	HGTCC	pTa	HG	50.2333
BLDA 2877 U1	JHH	M	40	1	INTCC	pT1	HG	HGTCC	pTa	HG	51.0667
N/A Not Available
Cytology Diagnosis:
0 Negative
2 Atypical
1 Positive
