# Supplementary material for: Non-invasive detection of urothelial cancer through the analysis of driver gene mutations and aneuploidy
Source: eLife. 2018 Mar 20;7:e32143. doi: 10.7554/eLife.32143 (PMC5860864; doi:10.7554/eLife.32143)
Supplement: Supplementary file 17. [file elife-32143-supp17.xlsx]

## Sheet: Sheet1
Supplementary File 17. Mutations detected by the 10-gene Multiplex Assay on urine samples from the BC Surveillance cohort.
Urine Sample	Patient	PT Sample	Gene	Chr	hg19 Position	Reference base	Variant base	Codon	Reference amino acid	Variant amino acid	Mutant allele frequencey	# unique templates analyzed	Found in the matched primary tumor
BLD 093 U	BLD 093	BLD 093 PT1	FGFR3	chr4	1803568	C	G	249	S	C	0.578712	38933	Yes
BLD 096 U	BLD 096	BLD 096 PT1	FGFR3	chr4	1803568	C	G	249	S	C	0.0457711	7035	Yes
BLD 098 U	BLD 098	BLD 098 PT1	TP53	chr17	7577094	G	A	282	R	W	0.0685104	23033	Yes
BLD 099 U	BLD 099	BLD 099 PT1	FGFR3	chr4	1807889	A	G	650	K	E	0.335432	3494	Yes
BLD 102 U	BLD 102	BLD 102 PT1	FGFR3	chr4	1806099	A	G	373	Y	C	0.001221	8190	Yes
BLD 165 U	BLD 165	BLD 165 PT	TP53	chr17	7579348	G	C	113	F	L	0.00481627	5606	Yes
BLD 168 U	BLD 168	BLD 168 PT	FGFR3	chr4	1803568	C	G	249	S	C	0.022046	6305	Yes
BLD 174 U	BLD 174	BLD 174 PT	PIK3CA	chr3	178952074	G	A	1043	M	I	0.00140148	21406	Yes
BLD 182 U	BLD 182	BLD 182 PT	FGFR3	chr4	1803568	C	G	249	S	C	0.00260166	10378	Yes
BLD 190 U	BLD 190	BLD 190 PT	FGFR3	chr4	1803568	C	G	249	S	C	0.0701715	4489	Yes
BLD 196 U	BLD 196	BLD 196 PT	FGFR3	chr4	1806099	A	G	373	Y	C	0.181501	573	Yes
BLD 207 U	BLD 207	BLD 207 PT	FGFR3	chr4	1803568	C	G	249	S	C	0.1409	3577	Yes
BLD 212 U	BLD 212	BLD 594 PT1	TP53	chr17	7578265	A	C	195	I	S	0.00319074	8462	Yes
BLD 218 U	BLD 218	BLD 218 PT	KRAS	chr12	25398284	C	T	12	G	D	0.0115207	4340	Yes
BLD 218 U	BLD 218	BLD 218 PT	PIK3CA	chr3	178936091	G	A	545	E	K	0.0167625	4176	Yes
BLD 225 U	BLD 225	BLD 225 PT	FGFR3	chr4	1803568	C	G	249	S	C	0.443982	23064	Yes
BLD 227 U	BLD 227	BLD 227 PT	FGFR3	chr4	1803568	C	G	249	S	C	0.00966531	12519	Yes
BLD 234 U	BLD 234	BLD 234 PT	ERBB2	chr17	37868208	C	T	310	S	F	0.183543	41380	Yes
BLD 234 U	BLD 234	BLD 234 PT	TP53	chr17	7577082	C	G	286	E	Q	0.148889	4547	Yes
BLD 276 U1	BLD 276	BLD 276 PT1	TP53	chr17	7579415	C	T	91	W	*	0.215626	11942	Yes
BLD 292 U1	BLD 292	BLD 292 PT	TP53	chr17	7577569	A	G	238	C	R	0.0753666	42353	Yes
BLD 311 U1	BLD 311	BLD 311 PT	FGFR3	chr4	1803568	C	G	249	S	C	0.402327	26988	Yes
BLD 324 U1	BLD 324	BLD 324 PT	KRAS	chr12	25398284	C	A	12	G	V	0.00235233	11478	Yes
BLD 334 U1	BLD 334	BLD 334 PT	HRAS	chr11	533874	T	C	61	Q	R	0.370756	1826	Yes
BLD 355 U1	BLD 355	BLD 355 PT	FGFR3	chr4	1803568	C	G	249	S	C	0.0101377	5228	Yes
BLD 355 U1	BLD 355	BLD 355 PT	PIK3CA	chr3	178952085	A	G	1047	H	R	0.0314986	3143	Yes
BLD 471 U1	BLD 471	BLDA 2514 PT1	FGFR3	chr4	1803568	C	G	249	S	C	0.0193588	14567	Yes
BLD 473 U1	BLD 473	BLD 473 PT1	FGFR3	chr4	1803568	C	G	249	S	C	0.00328115	14629	Yes
BLD 484 U1	BLD 484	BLD 484 PT1	FGFR3	chr4	1803568	C	G	249	S	C	0.000809323	12356	Yes
BLD 484 U1	BLD 484	BLD 484 PT1	PIK3CA	chr3	178952085	A	G	1047	H	R	0.00117005	17948	Yes
BLD 489 U1	BLD 489	BLD 489 PT1	KRAS	chr12	25398284	C	A	12	G	V	0.0120115	5578	Yes
BLD 489 U1	BLD 489	BLD 489 PT1	PIK3CA	chr3	178936082	G	A	542	E	K	0.0169513	8023	Yes
BLD 560 U1	BLD 560	BLD 560 PT1	FGFR3	chr4	1803568	C	G	249	S	C	0.0220632	3354	Yes
BLD 562 U1	BLD 562	BLD 562 PT1	FGFR3	chr4	1803568	C	G	249	S	C	0.0306306	2220	Yes
BLD 580 U1	BLD 580	BLD 580 PT1	TP53	chr17	7579317	AAG	NULL	124	C	NULL	0.661194	23937	Yes
BLD 581 U1	BLD 581	BLD 581 PT1	FGFR3	chr4	1803568	C	G	249	S	C	0.274848	11661	Yes
BLD 582 U1	BLD 582	BLD 582 PT1	TP53	chr17	7577099	C	G	280	R	T	0.501383	11568	Yes
BLD 584 U1	BLD 584	BLD 584 PT1	TP53	chr17	7579699	C	A	0	NULL	NULL	0.128665	17021	Yes
BLD 660 U1	BLD 660	BLD 660 PT1	FGFR3	chr4	1803568	C	G	249	S	C	0.14836	23989	Yes
BLD 692 U1	BLD 692	BLD 692 PT1	CDKN2A	chr9	21971018	G	A	114	P	S	0.0304878	328	Yes
BLD 738 U1	BLD 738	BLD 738 PT1	FGFR3	chr4	1803568	C	G	249	S	C	0.0191709	19926	Yes
BLD 738 U1	BLD 738	BLD 738 PT1	PIK3CA	chr3	178936091	G	A	545	E	K	0.0303153	7422	Yes
BLD 743 U1	BLD 743	BLDA 3045 PT1	FGFR3	chr4	1806092	A	T	371	S	C	0.00753019	21779	Yes
BLD 762 U1	BLD 762	BLD 762 PT1	FGFR3	chr4	1803568	C	G	249	S	C	0.106263	19000	Yes
BLD 776 U1	BLD 776	BLD 776 PT1	FGFR3	chr4	1803568	C	G	249	S	C	0.175682	17008	Yes
BLD 801 U1	BLD 801	BLD 801 PT1	FGFR3	chr4	1806099	A	G	373	Y	C	0.241863	15116	Yes
BLD 801 U1	BLD 801	BLD 801 PT1	PIK3CA	chr3	178936091	G	A	545	E	K	0.161623	8724	Yes
BLD 810 U1	BLD 810	BLD 810 PT1	FGFR3	chr4	1803568	C	G	249	S	C	0.00285551	5253	Yes
BLD 958 U1	BLD 958	BLD 958 PT1	PIK3CA	chr3	178936091	G	A	545	E	K	0.23604	4656	Yes
BLD 958 U1	BLD 958	BLD 958 PT1	TP53	chr17	7577538	C	T	248	R	Q	0.509355	24319	Yes
BLD 961 U1	BLD 961	BLD 961 PT1	FGFR3	chr4	1803568	C	G	249	S	C	0.740644	46523	Yes
BLD 961 U1	BLD 961	BLD 961 PT1	TP53	chr17	7578211	C	T	213	R	Q	0.124714	13126	Yes
BLD 962 U1	BLD 962	BLD 962 PT1	FGFR3	chr4	1803568	C	G	249	S	C	0.0324465	20372	Yes
BLD 965 U1	BLD 965	BLD 965 PT1	FGFR3	chr4	1803568	C	G	249	S	C	0.00261288	19136	Yes
BLD 965 U1	BLD 965	BLD 965 PT1	PIK3CA	chr3	178936082	G	A	542	E	K	0.0044908	20709	Yes
BLD 969 U1	BLD 969	BLD 969 PT1	FGFR3	chr4	1803568	C	G	249	S	C	0.304274	15956	Yes
BLD 969 U1	BLD 969	BLD 969 PT1	TP53	chr17	7577534	C	A	249	R	S	0.236257	24431	Yes
BLD 971 U1	BLD 971	BLD 971 PT1	FGFR3	chr4	1803568	C	G	249	S	C	0.00520109	19419	Yes
BLD 976 U1	BLD 976	BLD 976 PT1	KRAS	chr12	25398281	C	T	13	G	D	0.0089415	11743	Yes
BLD 976 U1	BLD 976	BLD 976 PT1	TP53	chr17	7577077	C	G	287	E	D	0.475156	33227	Yes
BLD 976 U1	BLD 976	BLD 976 PT1	TP53	chr17	7577085	C	T	285	E	K	0.474764	33227	Yes
BLD 976 U1	BLD 976	BLD 976 PT1	TP53	chr17	7577514	GTG	NULL	256	T	NULL	0.318194	28910	Yes
BLD 982 U1	BLD 982	BLD 982 PT1	ERBB2	chr17	37868208	C	T	310	S	F	0.472171	23824	Yes
BLD 984 U1	BLD 984	BLD 984 PT1	FGFR3	chr4	1803568	C	G	249	S	C	0.0561345	19097	Yes
BLD 987 U1	BLD 987	BLD 987 PT1	FGFR3	chr4	1806099	A	G	373	Y	C	0.00624147	5127	Yes
BLDA 1010 U1	BLDA 1010	BLDA 1010 PT1	KRAS	chr12	25398284	C	A	12	G	V	0.504781	4915	Yes
BLDA 1013 U1	BLDA 1013	BLDA 1013 PT1	FGFR3	chr4	1803568	C	G	249	S	C	0.00897715	3676	Yes
BLDA 1014 U1	BLDA 1014	BLDA 1014 PT1	CDKN2A	chr9	21971036	C	A	108	D	Y	0.00151502	22442	Yes
BLDA 1014 U1	BLDA 1014	BLDA 1014 PT1	FGFR3	chr4	1803568	C	G	249	S	C	0.0172937	23708	Yes
BLDA 1026 U1	BLDA 1026	BLDA 1026 PT1	FGFR3	chr4	1806099	A	G	373	Y	C	0.00902242	10751	Yes
BLDA 1029 U1	BLDA 1029	BLDA 1029 PT1	KRAS	chr12	25398262	C	A	19	L	F	0.014985	12012	Yes
BLDA 1030 U1	BLDA 1030	BLDA 1030 PT1	FGFR3	chr4	1806089	G	T	370	G	C	0.00783643	11102	Yes
BLDA 1030 U1	BLDA 1030	BLDA 1030 PT1	PIK3CA	chr3	178936094	C	A	546	Q	K	0.0100987	17824	Yes
BLDA 1031 U1	BLDA 1031	BLDA 1031 PT1	FGFR3	chr4	1806089	G	T	370	G	C	0.930837	29351	Yes
BLDA 1031 U1	BLDA 1031	BLDA 1031 PT1	PIK3CA	chr3	178936091	G	A	545	E	K	0.46089	4155	Yes
BLDA 1055 U1	BLDA 1055	BLDA 1055 PT1	FGFR3	chr4	1806099	A	G	373	Y	C	0.00487254	14161	Yes
BLDA 1056 U1	BLDA 1056	BLDA 1056 PT1	TP53	chr17	7576855	G	A	331	Q	*	0.0126689	3552	Yes
BLDA 1057 U1	BLDA 1057	BLDA 1057 PT1	TP53	chr17	7574021	C	A	336	E	*	0.00683928	8188	Yes
BLDA 1057 U1	BLDA 1057	BLDA 1057 PT1	TP53	chr17	7578534	C	G	132	K	N	0.0392442	12384	Yes
BLDA 1060 U1	BLDA 1060	BLDA 1060 PT1	TP53	chr17	7577539	G	A	248	R	W	0.0255949	13909	Yes
BLDA 1062 U1	BLDA 1062	BLDA 1062 PT1	PIK3CA	chr3	178936091	G	A	545	E	K	0.055604	5737	Yes
BLDA 1062 U1	BLDA 1062	BLDA 1062 PT1	TP53	chr17	7577100	T	C	280	R	G	0.0568273	7514	Yes
BLDA 1064 U1	BLDA 1064	BLDA 1064 PT1	FGFR3	chr4	1803564	C	T	248	R	C	0.533099	13097	Yes
BLDA 1064 U1	BLDA 1064	BLDA 1064 PT1	TP53	chr17	7578391	TCATGGTGGGGGCAGCGC	NULL	180	E	NULL	0.0939977	11479	Yes
BLDA 1073 U1	BLDA 1073	BLDA 1073 PT1	TP53	chr17	7576855	G	A	331	Q	*	0.0127883	4379	Yes
BLDA 1082 U1	BLDA 1082	BLDA 1082 PT1	FGFR3	chr4	1803568	C	G	249	S	C	0.000914013	14223	Yes
BLDA 1089 U1	BLDA 1089	BLDA 1089 PT1	FGFR3	chr4	1803568	C	G	249	S	C	0.00137889	13054	Yes
BLDA 1100 U1	BLDA 1100	BLDA 1100 PT1	TP53	chr17	7577099	C	A	280	R	I	0.0693866	23996	Yes
BLDA 1104 U1	BLDA 1104	BLDA 1104 PT1	TP53	chr17	7579313	G	A	125	T	M	0.431663	7024	Yes
BLDA 1113 U1	BLDA 1113	BLDA 1113 PT1	KRAS	chr12	25398284	C	A	12	G	V	0.00266639	9751	Yes
BLDA 1114 U1	BLDA 1114	BLDA 1114 PT1	FGFR3	chr4	1803568	C	G	249	S	C	0.0930285	4461	Yes
BLDA 1114 U1	BLDA 1114	BLDA 1114 PT1	PIK3CA	chr3	178936091	G	A	545	E	K	0.133247	5426	Yes
BLDA 1114 U1	BLDA 1114	BLDA 1114 PT1	TP53	chr17	7577099	C	G	280	R	T	0.214209	13977	Yes
BLDA 1180 U1	BLDA 1180	BLDA 1180 PT1	TP53	chr17	7578525	G	T	135	C	*	0.135896	30413	Yes
BLDA 1221 U1	BLDA 1221	BLDA 2984 PT1	FGFR3	chr4	1803564	C	T	248	R	C	0.0722064	9459	Yes
BLDA 1232 U1	BLDA 1232	BLDA 3026 PT1	FGFR3	chr4	1803568	C	G	249	S	C	0.242431	4492	Yes
BLDA 1232 U1	BLDA 1232	BLDA 3026 PT1	PIK3CA	chr3	178952085	A	T	1047	H	L	0.259042	12276	Yes
BLDA 1250 U1	BLDA 1250	BLDA 2990 PT1	FGFR3	chr4	1803568	C	G	249	S	C	0.303295	5615	Yes
BLDA 1250 U1	BLDA 1250	BLDA 2990 PT1	PIK3CA	chr3	178936091	G	A	545	E	K	0.217853	9690	Yes
BLDA 1256 U1	BLDA 1256	BLDA 3035 PT1	TP53	chr17	7577099	C	G	280	R	T	0.703954	6070	Yes
BLDA 1409 U1	BLDA 1409	BLDA 3031 PT1	FGFR3	chr4	1803564	C	T	248	R	C	0.167201	11220	Yes
BLDA 1409 U1	BLDA 1409	BLDA 3031 PT1	TP53	chr17	7578534	C	A	132	K	N	0.404615	16989	Yes
BLDA 1457 U1	BLDA 1457	BLDA 3033 PT1	FGFR3	chr4	1803568	C	G	249	S	C	0.0452629	10671	Yes
BLDA 1828 U1	BLDA 1828	BLDA 3063 PT1	FGFR3	chr4	1806099	A	G	373	Y	C	0.210208	8915	Yes
BLDA 1828 U1	BLDA 1828	BLDA 3063 PT1	TP53	chr17	7579471	NULL	C	72	P	NULL	0.210424	28186	Yes
BLDA 1865 U1	BLDA 1865	BLDA 3051 PT1	FGFR3	chr4	1803568	C	G	249	S	C	0.0161469	8113	Yes
BLDA 1865 U1	BLDA 1865	BLDA 3051 PT1	PIK3CA	chr3	178952085	A	T	1047	H	L	0.00418862	23158	Yes
BLDA 1880 U1	BLDA 1880	BLDA 3048 PT1	TP53	chr17	7577538	C	T	248	R	Q	0.193179	10379	Yes
BLDA 1880 U1	BLDA 1880	BLDA 3048 PT1	TP53	chr17	7579313	G	A	125	T	M	0.157251	12426	Yes
BLDA 2015 U1	BLDA 2015	BLDA 2999 PT1	TP53	chr17	7577099	C	G	280	R	T	0.179145	13877	Yes
BLDA 2020 U1	BLDA 2020	BLDA 3001 PT1	FGFR3	chr4	1803568	C	G	249	S	C	0.00475748	8618	Yes
BLDA 2023 U1	BLDA 2023	BLDA 3034 PT1	FGFR3	chr4	1806099	A	G	373	Y	C	0.063762	14115	Yes
BLDA 2072 U1	BLDA 2072	BLDA 3088 PT1	TP53	chr17	7578203	C	T	216	V	M	0.0250336	25286	Yes
BLDA 2175 U1	BLDA 2175	BLDA 3068 PT1	TP53	chr17	7577543	C	T	246	M	I	0.0482975	12423	Yes
BLDA 2176 U1	BLDA 2176	BLDA 3067 PT1	PIK3CA	chr3	178936091	G	A	545	E	K	0.00609813	10659	Yes
BLDA 2176 U1	BLDA 2176	BLDA 3067 PT1	TP53	chr17	7577544	A	T	246	M	K	0.00182227	9329	Yes
BLDA 2216 U1	BLDA 2216	BLDA 3036 PT1	FGFR3	chr4	1803564	C	T	248	R	C	0.033667	3297	Yes
BLDA 2221 U1	BLDA 2221	BLDA 3006 PT1	HRAS	chr11	533873	C	G	61	Q	H	0.127522	15511	Yes
BLDA 2231 U1	BLDA 2231	BLDA 3007 PT1	TP53	chr17	7579710	TTTTCAGGAAGTCTG	NULL	29	N	NULL	0.222874	1364	Yes
BLDA 2304 U1	BLDA 2304	BLDA 3038 PT1	ERBB2	chr17	37868208	C	T	310	S	F	0.0314174	2801	Yes
BLDA 2326 U1	BLDA 2326	BLDA 3020 PT1	FGFR3	chr4	1803568	C	G	249	S	C	0.0133049	3758	Yes
BLDA 2326 U1	BLDA 2326	BLDA 3020 PT1	PIK3CA	chr3	178916851	G	A	80	E	K	0.00100486	24879	Yes
BLDA 2395 U1	BLDA 2395	BLDA 3079 PT1	FGFR3	chr4	1803564	C	T	248	R	C	0.279909	9228	Yes
BLDA 2395 U1	BLDA 2395	BLDA 3079 PT1	PIK3CA	chr3	178936091	G	A	545	E	K	0.154305	6040	Yes
BLDA 2441 U1	BLDA 2441	BLDA 3070 PT1	CDKN2A	chr9	21971036	C	T	108	D	N	0.184245	33119	Yes
BLDA 2441 U1	BLDA 2441	BLDA 3070 PT1	TP53	chr17	7578394	T	C	179	H	R	0.735516	42770	Yes
BLDA 2581 U1	BLDA 2581	BLDA 3202 PT1	FGFR3	chr4	1803568	C	G	249	S	C	0.360289	38644	Yes
BLDA 2622 U1	BLDA 2622	BLDA 3074 PT1	TP53	chr17	7579313	G	A	125	T	M	0.253219	38674	Yes
BLDA 2642 U1	BLDA 2642	BLDA 3096 PT1	FGFR3	chr4	1803568	C	G	249	S	C	0.169673	55601	Yes
BLDA 2709 U1	BLDA 2709	BLDA 3084 PT1	TP53	chr17	7578394	T	C	179	H	R	0.0300286	12255	Yes
BLDA 2761 U1	BLDA 2761	BLDA 3091 PT1	TP53	chr17	7578370	C	A	0	NULL	NULL	0.380681	13334	Yes
BLDA 2877 U1	BLDA 2877	BLDA 3203 PT1	HRAS	chr11	533874	T	A	61	Q	L	0.190142	8825	Yes
