# Supplementary material for: Non-invasive detection of urothelial cancer through the analysis of driver gene mutations and aneuploidy
Source: eLife. 2018 Mar 20;7:e32143. doi: 10.7554/eLife.32143 (PMC5860864; doi:10.7554/eLife.32143)
Supplement: Supplementary file 18. [file elife-32143-supp18.xlsx]

## Sheet: Sheet1
Supplementary File 18. Mutations detected by the TERT Assay on urine samples from the BC Surveillance cohort.
Urine Sample	Patient	Matched Tumor	Gene	Chr	hg 19 Position	Reference base	Variant base	Mutant allele frequency	# unique templates analyzed	Found in the matched primary tumor
BLD 093 U	BLD 093	BLD 093 PT1	TERT	chr5	1295228	C	T	0.32872	6936	Yes
BLD 098 U	BLD 098	BLD 098 PT1	TERT	chr5	1295228	C	T	0.0492319	45438	Yes
BLD 099 U	BLD 099	BLD 099 PT1	TERT	chr5	1295228	C	T	0.374794	46823	Yes
BLD 104 U	BLD 104	BLD 104 PT1	TERT	chr5	1295228	C	T	0.37286	22601	Yes
BLD 106 U	BLD 106	BLD 576 PT1	TERT	chr5	1295228	C	T	0.429874	31151	Yes
BLD 109 U	BLD 109	BLD 109 PT1	TERT	chr5	1295250	C	T	0.0139296	30080	Yes
BLD 168 U	BLD 168	BLD 168 PT	TERT	chr5	1295228	C	T	0.0255241	33341	Yes
BLD 191 U	BLD 191	BLD 191 PT	TERT	chr5	1295228	C	T	0.587147	21676	Yes
BLD 196 U	BLD 196	BLD 196 PT	TERT	chr5	1295228	C	T	0.0819367	537	Yes
BLD 198 U	BLD 198	BLD 198 PT	TERT	chr5	1295228	C	T	0.0277955	40906	Yes
BLD 207 U	BLD 207	BLD 207 PT	TERT	chr5	1295228	C	T	0.160538	17921	Yes
BLD 212 U	BLD 212	BLD 594 PT1	TERT	chr5	1295228	C	T	0.0436496	3299	Yes
BLD 218 U	BLD 218	BLD 218 PT	TERT	chr5	1295250	C	T	0.0125736	38891	Yes
BLD 225 U	BLD 225	BLD 225 PT	TERT	chr5	1295250	C	T	0.0615668	31543	Yes
BLD 234 U	BLD 234	BLD 234 PT	TERT	chr5	1295250	C	T	0.0585494	8796	Yes
BLD 259 U1	BLD 259	BLD 259 PT	TERT	chr5	1295228	C	T	0.0489661	9721	Yes
BLD 262 U1	BLD 262	BLD 262 PT	TERT	chr5	1295228	C	T	0.109521	74360	Yes
BLD 276 U1	BLD 276	BLD 276 PT1	TERT	chr5	1295228	C	T	0.228307	35242	Yes
BLD 292 U1	BLD 292	BLD 292 PT	TERT	chr5	1295228	C	T	0.0709901	12706	Yes
BLD 302 U1	BLD 302	BLD 302 PT	TERT	chr5	1295228	C	T	0.13017	5247	Yes
BLD 311 U1	BLD 311	BLD 311 PT	TERT	chr5	1295250	C	T	0.568301	16581	Yes
BLD 322 U1	BLD 322	BLD 322 PT	TERT	chr5	1295228	C	T	0.00611362	33368	Yes
BLD 334 U1	BLD 334	BLD 334 PT	TERT	chr5	1295228	C	T	0.221078	4080	Yes
BLD 355 U1	BLD 355	BLD 355 PT	TERT	chr5	1295250	C	T	0.0208791	1820	Yes
BLD 360 U1	BLD 360	BLD 360 PT	TERT	chr5	1295228	C	T	0.0780612	24468	Yes
BLD 425 U1	BLD 425	BLD 425 PT	TERT	chr5	1295228	C	T	0.0930355	18982	Yes
BLD 425 U1	BLD 425	BLD 425 PT	TERT	chr5	1295250	C	T	0.00611108	18982	Yes
BLD 448 U1	BLD 448	BLDA 1452 PT1	TERT	chr5	1295250	C	T	0.00666493	38710	Yes
BLD 454 U1	BLD 454	BLD 697 PT1	TERT	chr5	1295228	C	T	0.0827335	10975	Yes
BLD 461 U1	BLD 461	BLDA 3047 PT1	TERT	chr5	1295228	C	T	0.10241	166	Yes
BLD 473 U1	BLD 473	BLD 473 PT1	TERT	chr5	1295228	C	T	0.0150068	15393	Yes
BLD 489 U1	BLD 489	BLD 489 PT1	TERT	chr5	1295228	C	T	0.0450098	6132	Yes
BLD 562 U1	BLD 562	BLD 562 PT1	TERT	chr5	1295228	C	T	0.0479313	25161	Yes
BLD 582 U1	BLD 582	BLD 582 PT1	TERT	chr5	1295228	C	T	0.205184	27044	Yes
BLD 584 U1	BLD 584	BLD 584 PT1	TERT	chr5	1295228	C	T	0.0930843	26664	Yes
BLD 612 U1	BLD 612	BLD 612 PT1	TERT	chr5	1295228	C	T	0.0427099	17654	Yes
BLD 660 U1	BLD 660	BLD 660 PT1	TERT	chr5	1295228	C	T	0.0480556	24867	Yes
BLD 694 U1	BLD 694	BLD 694 PT1	TERT	chr5	1295228	C	T	0.0234588	3666	Yes
BLD 738 U1	BLD 738	BLD 738 PT1	TERT	chr5	1295228	C	T	0.0180723	35192	Yes
BLD 762 U1	BLD 762	BLD 762 PT1	TERT	chr5	1295228	C	T	0.0938406	50362	Yes
BLD 771 U1	BLD 771	BLD 771 PT1	TERT	chr5	1295228	C	T	0.0257181	8982	Yes
BLD 776 U1	BLD 776	BLD 776 PT1	TERT	chr5	1295228	C	T	0.281075	25068	Yes
BLD 800 U1	BLD 800	BLD 800 PT1	TERT	chr5	1295228	C	T	0.0520107	7460	Yes
BLD 801 U1	BLD 801	BLD 801 PT1	TERT	chr5	1295228	C	T	0.177089	6940	Yes
BLD 803 U1	BLD 803	BLD 803 PT1	TERT	chr5	1295228	C	T	0.0769231	403	Yes
BLD 958 U1	BLD 958	BLD 958 PT1	TERT	chr5	1295228	C	T	0.452756	13917	Yes
BLD 961 U1	BLD 961	BLD 961 PT1	TERT	chr5	1295250	C	T	0.741167	18228	Yes
BLD 962 U1	BLD 962	BLD 962 PT1	TERT	chr5	1295228	C	T	0.019866	33424	Yes
BLD 965 U1	BLD 965	BLD 965 PT1	TERT	chr5	1295228	C	T	0.0218779	1097	Yes
BLD 967 U1	BLD 967	BLD 967 PT1	TERT	chr5	1295228	C	T	0.0511873	7033	Yes
BLD 974 U1	BLD 974	BLD 974 PT1	TERT	chr5	1295228	C	T	0.0188342	48635	Yes
BLD 976 U1	BLD 976	BLD 976 PT1	TERT	chr5	1295228	C	T	0.627223	18778	Yes
BLD 982 U1	BLD 982	BLD 982 PT1	TERT	chr5	1295250	C	T	0.445721	28381	Yes
BLD 984 U1	BLD 984	BLD 984 PT1	TERT	chr5	1295228	C	T	0.079235	41724	Yes
BLD 985 U1	BLD 985	BLD 985 PT1	TERT	chr5	1295228	C	T	0.101197	14625	Yes
BLD 995 U1	BLD 995	BLD 995 PT1	TERT	chr5	1295228	C	T	0.0160728	8026	Yes
BLD 996 U1	BLD 996	BLD 996 PT1	TERT	chr5	1295228	C	T	0.0407323	13110	Yes
BLDA 1010 U1	BLDA 1010	BLDA 1010 PT1	TERT	chr5	1295228	C	T	0.0943005	9650	Yes
BLDA 1011 U1	BLDA 1011	BLDA 1011 PT1	TERT	chr5	1295228	C	T	0.00564615	22139	Yes
BLDA 1013 U1	BLDA 1013	BLDA 1013 PT1	TERT	chr5	1295228	C	T	0.0043342	42222	Yes
BLDA 1014 U1	BLDA 1014	BLDA 1014 PT1	TERT	chr5	1295228	C	T	0.0054218	26744	Yes
BLDA 1030 U1	BLDA 1030	BLDA 1030 PT1	TERT	chr5	1295228	C	T	0.00679262	16194	Yes
BLDA 1031 U1	BLDA 1031	BLDA 1031 PT1	TERT	chr5	1295228	C	T	0.217013	15506	Yes
BLDA 1050 U1	BLDA 1050	BLDA 1050 PT1	TERT	chr5	1295228	C	T	0.03125	3200	Yes
BLDA 1055 U1	BLDA 1055	BLDA 1055 PT1	TERT	chr5	1295228	C	T	0.00341837	45343	Yes
BLDA 1056 U1	BLDA 1056	BLDA 1056 PT1	TERT	chr5	1295250	C	T	0.0106519	40650	Yes
BLDA 1057 U1	BLDA 1057	BLDA 1057 PT1	TERT	chr5	1295250	C	T	0.0478511	43907	Yes
BLDA 1060 U1	BLDA 1060	BLDA 1060 PT1	TERT	chr5	1295228	C	T	0.0130829	14905	Yes
BLDA 1062 U1	BLDA 1062	BLDA 1062 PT1	TERT	chr5	1295228	C	T	0.0177177	18569	Yes
BLDA 1064 U1	BLDA 1064	BLDA 1064 PT1	TERT	chr5	1295228	C	T	0.220085	21728	Yes
BLDA 1066 U1	BLDA 1066	BLDA 1066 PT1	TERT	chr5	1295250	C	T	0.873195	22097	Yes
BLDA 1073 U1	BLDA 1073	BLDA 1073 PT1	TERT	chr5	1295228	C	T	0.00804785	14041	Yes
BLDA 1096 U1	BLDA 1096	BLDA 1096 PT1	TERT	chr5	1295228	C	T	0.54847	44976	Yes
BLDA 1100 U1	BLDA 1100	BLDA 1100 PT1	TERT	chr5	1295250	C	T	0.0476279	32355	Yes
BLDA 1104 U1	BLDA 1104	BLDA 1104 PT1	TERT	chr5	1295228	C	T	0.289928	9154	Yes
BLDA 1107 U1	BLDA 1107	BLDA 1107 PT1	TERT	chr5	1295228	C	T	0.022692	28997	Yes
BLDA 1114 U1	BLDA 1114	BLDA 1114 PT1	TERT	chr5	1295228	C	T	0.162802	4269	Yes
BLDA 1157 U1	BLDA 1157	BLDA 1157 PT1	TERT	chr5	1295228	C	T	0.0174156	7522	Yes
BLDA 1166 U1	BLDA 1166	BLDA 1166 PT1	TERT	chr5	1295228	C	T	0.0239458	31613	Yes
BLDA 1177 U1	BLDA 1177	BLDA 1177 PT1	TERT	chr5	1295228	C	T	0.00519553	44461	Yes
BLDA 1180 U1	BLDA 1180	BLDA 1180 PT1	TERT	chr5	1295250	C	T	0.0738932	28663	Yes
BLDA 1194 U1	BLDA 1194	BLDA 1194 PT1	TERT	chr5	1295250	C	T	0.0585789	8655	Yes
BLDA 1221 U1	BLDA 1221	BLDA 2984 PT1	TERT	chr5	1295228	C	T	0.00891567	8300	Yes
BLDA 1250 U1	BLDA 1250	BLDA 2990 PT1	TERT	chr5	1295228	C	T	0.0394712	5219	Yes
BLDA 1252 U1	BLDA 1252	BLDA 2983 PT1	TERT	chr5	1295250	C	T	0.147183	8289	Yes
BLDA 1256 U1	BLDA 1256	BLDA 3035 PT1	TERT	chr5	1295228	C	T	0.0970621	8850	Yes
BLDA 1409 U1	BLDA 1409	BLDA 3031 PT1	TERT	chr5	1295228	C	T	0.127474	5860	Yes
BLDA 1457 U1	BLDA 1457	BLDA 3033 PT1	TERT	chr5	1295250	C	T	0.0231357	10071	Yes
BLDA 1854 U1	BLDA 1854	BLDA 3050 PT1	TERT	chr5	1295228	C	T	0.0218195	14070	Yes
BLDA 1880 U1	BLDA 1880	BLDA 3048 PT1	TERT	chr5	1295228	C	T	0.209784	26799	Yes
BLDA 2015 U1	BLDA 2015	BLDA 2999 PT1	TERT	chr5	1295250	C	T	0.0463898	5152	Yes
BLDA 2023 U1	BLDA 2023	BLDA 3034 PT1	TERT	chr5	1295228	C	T	0.0665602	5634	Yes
BLDA 2072 U1	BLDA 2072	BLDA 3088 PT1	TERT	chr5	1295228	C	T	0.0241377	14293	Yes
BLDA 2148 U1	BLDA 2148	BLDA 3014 PT1	TERT	chr5	1295228	C	T	0.0341028	13430	Yes
BLDA 2175 U1	BLDA 2175	BLDA 3068 PT1	TERT	chr5	1295228	C	T	0.0198665	19631	Yes
BLDA 2176 U1	BLDA 2176	BLDA 3067 PT1	TERT	chr5	1295228	C	T	0.00489743	15110	Yes
BLDA 2177 U1	BLDA 2177	BLDA 3066 PT1	TERT	chr5	1295228	C	T	0.0446592	7658	Yes
BLDA 2197 U1	BLDA 2197	BLDA 3008 PT1	TERT	chr5	1295228	C	T	0.0124565	38213	Yes
BLDA 2221 U1	BLDA 2221	BLDA 3006 PT1	TERT	chr5	1295228	C	T	0.0956606	20625	Yes
BLDA 2231 U1	BLDA 2231	BLDA 3007 PT1	TERT	chr5	1295228	C	T	0.197526	13259	Yes
BLDA 2304 U1	BLDA 2304	BLDA 3038 PT1	TERT	chr5	1295228	C	T	0.0327971	15977	Yes
BLDA 2326 U1	BLDA 2326	BLDA 3020 PT1	TERT	chr5	1295228	C	T	0.00386659	26897	Yes
BLDA 2346 U1	BLDA 2346	BLDA 3039 PT1	TERT	chr5	1295228	C	T	0.0304203	3616	Yes
BLDA 2395 U1	BLDA 2395	BLDA 3079 PT1	TERT	chr5	1295228	C	T	0.120084	34709	Yes
BLDA 2441 U1	BLDA 2441	BLDA 3070 PT1	TERT	chr5	1295228	C	T	0.425747	54227	Yes
BLDA 2581 U1	BLDA 2581	BLDA 3202 PT1	TERT	chr5	1295228	C	T	0.101274	38381	Yes
BLDA 2642 U1	BLDA 2642	BLDA 3096 PT1	TERT	chr5	1295250	C	T	0.177756	28331	Yes
BLDA 2765 U1	BLDA 2765	BLDA 3204 PT1	TERT	chr5	1295228	C	T	0.196603	116753	Yes
BLDA 2852 U1	BLDA 2852	BLDA 3199 PT1	TERT	chr5	1295228	C	T	0.0255165	29236	Yes
BLDA 2877 U1	BLDA 2877	BLDA 3203 PT1	TERT	chr5	1295228	C	T	0.195639	76810	Yes
