# Supplementary material for: Non-invasive detection of urothelial cancer through the analysis of driver gene mutations and aneuploidy
Source: eLife. 2018 Mar 20;7:e32143. doi: 10.7554/eLife.32143 (PMC5860864; doi:10.7554/eLife.32143)
Supplement: Supplementary file 19. [file elife-32143-supp19.xlsx]

## Sheet: Sheet1
Supplementary File 19. Chromosome arm gains and losses detected by the Aneuploidy Assay in urine samples from the BC Surveillance cohort.
Urine Sample	Patient	Aneuploidy Score	Gains	Losses	# unique templates analyzed
BLD 093 U	BLD 093	1	7	4	5433661
BLD 102 U	BLD 102	1	2	1	13449089
BLD 106 U	BLD 106	1	13	7	7616104
BLD 191 U	BLD 191	1	3	0	7611193
BLD 207 U	BLD 207	1	6	7	4646608
BLD 225 U	BLD 225	0.867493	2	2	7257598
BLD 234 U	BLD 234	1	9	5	4666644
BLD 276 U1	BLD 276	1	2	3	5300655
BLD 292 U1	BLD 292	1	8	5	4740385
BLD 311 U1	BLD 311	1	8	6	5193431
BLD 334 U1	BLD 334	1	9	10	3591078
BLD 360 U1	BLD 360	1	6	3	6056219
BLD 425 U1	BLD 425	1	5	6	6457877
BLD 454 U1	BLD 454	1	5	6	5719925
BLD 582 U1	BLD 582	1	2	2	6343093
BLD 590 U1	BLD 590	1	13	7	1834875
BLD 591 U1	BLD 591	1	12	7	2639687
BLD 660 U1	BLD 660	1	5	2	7138163
BLD 762 U1	BLD 762	1	4	1	11548238
BLD 776 U1	BLD 776	1	3	5	10370801
BLD 801 U1	BLD 801	1	2	4	8266150
BLD 961 U1	BLD 961	1	4	6	7162560
BLD 982 U1	BLD 982	1	10	9	7557810
BLD 996 U1	BLD 996	1	3	3	7115213
BLDA 1010 U1	BLDA 1010	1	12	12	7868167
BLDA 1031 U1	BLDA 1031	1	3	4	8805406
BLDA 1064 U1	BLDA 1064	1	15	10	7211487
BLDA 1066 U1	BLDA 1066	1	18	13	8057804
BLDA 1096 U1	BLDA 1096	1	18	10	8288852
BLDA 1100 U1	BLDA 1100	0.870765	5	4	7307475
BLDA 1104 U1	BLDA 1104	1	16	10	7669494
BLDA 1111 U1	BLDA 1111	1	13	14	7310470
BLDA 1114 U1	BLDA 1114	1	3	5	7123273
BLDA 1180 U1	BLDA 1180	1	3	2	5091358
BLDA 1194 U1	BLDA 1194	1	3	3	5311402
BLDA 1232 U1	BLDA 1232	1	6	3	5153920
BLDA 1250 U1	BLDA 1250	1	0	2	5567451
BLDA 1252 U1	BLDA 1252	1	5	3	6039078
BLDA 1256 U1	BLDA 1256	1	11	9	5994872
BLDA 1409 U1	BLDA 1409	1	10	10	5826003
BLDA 1457 U1	BLDA 1457	1	4	1	5234679
BLDA 1828 U1	BLDA 1828	1	7	7	5059880
BLDA 1854 U1	BLDA 1854	0.879263	7	3	6458510
BLDA 1880 U1	BLDA 1880	1	13	9	4599639
BLDA 2015 U1	BLDA 2015	1	13	8	3924594
BLDA 2023 U1	BLDA 2023	1	0	5	3189477
BLDA 2072 U1	BLDA 2072	0.861897	3	3	6377974
BLDA 2148 U1	BLDA 2148	1	14	9	5979392
BLDA 2177 U1	BLDA 2177	1	8	8	6209991
BLDA 2221 U1	BLDA 2221	1	6	9	4761196
BLDA 2231 U1	BLDA 2231	1	16	13	4772278
BLDA 2304 U1	BLDA 2304	1	4	5	4240180
BLDA 2395 U1	BLDA 2395	1	1	1	5877864
BLDA 2441 U1	BLDA 2441	1	17	12	10582872
BLDA 2581 U1	BLDA 2581	1	5	3	5522648
BLDA 2622 U1	BLDA 2622	1	15	10	5852184
BLDA 2642 U1	BLDA 2642	1	0	1	11058938
BLDA 2761 U1	BLDA 2761	1	17	8	6454157
BLDA 2765 U1	BLDA 2765	1	6	6	6939631
BLDA 2877 U1	BLDA 2877	1	9	13	6156841
