# Supplementary material for: Non-invasive detection of urothelial cancer through the analysis of driver gene mutations and aneuploidy
Source: eLife. 2018 Mar 20;7:e32143. doi: 10.7554/eLife.32143 (PMC5860864; doi:10.7554/eLife.32143)
Supplement: Supplementary file 20. [file elife-32143-supp20.xlsx]

## Sheet: Sheet1
Supplementary File 20. Summary of the performance of Cytology vs.UroSEEK in both BC cohort tumors.
		Cytology				UroSEEK
Biopsy Outcome Diagnosis	n	Positve test	Negative test	Sensitivity	95% CI	Positve test	Negative test	Sensitivity	95% CI
PUNLMP/LGTCC	49	0	49	0	0.00% to 6.06%	33	16	0.67	54.36% to 79.38%
CIS/HGTCC/INTCC	102	46	56	0.45098	33.63% to 52.21%	82	20	0.8	71.03% to 86.39%
Total	151
