# Supplementary material for: Non-invasive detection of urothelial cancer through the analysis of driver gene mutations and aneuploidy
Source: eLife. 2018 Mar 20;7:e32143. doi: 10.7554/eLife.32143 (PMC5860864; doi:10.7554/eLife.32143)
Supplement: Supplementary file 21. [file elife-32143-supp21.xlsx]

## Sheet: Sheet1
Supplementary File 21. Primers used for identity matching of tumor and urinary cell DNA samples from UTUC patients.
Chr	Forward Primer	Reverse Primer	Hg19 Start-End
chr10	CCGTCCATACTCTTTCATTTGC	AGGGAGAACTAAAGGGGAACC	79548243-79548321
chr10	GCGACTGAAAGTAGAAGTCTGTCC	GTGCTTCTGGGTCCTGGTT	79552059-79552130
chr10	AGCGGCTATCTCCAGAGCAG	GGATTTTCAGGGCTCCGAGT	79560752-79560823
chr10	AGAGAGAGCCACGGTGACAG	CTGCCTCGTGAGGTTCAGA	79590640-79590714
chr10	TGCCAAGTCCATAGTCAGTCC	TATGTCATTCTGCCCCCAAG	79653363-79653444
chr10	TATGGAAGCATGGCCCTTT	GTGTTTGTTCTGGCCCACTC	79754079-79754158
chr10	GGGATGCTCCCACTCTAAGAA	CAGAAGGGCCGTTTACACTC	79876320-79876395
chr10	TTGTCAAAGTGCCTTCACTGAC	CAGGGAGCTGTTTTCAGGTG	79945906-79945977
chr10	TTGGAAGCAGCAGACATCAC	AGCATTTCTGGCCTCCTGT	79948701-79948771
chr10	AACTAAGTCCTTATCTGTGGTGGTG	GTGGGAGAAAGTCAGTTTGAATAAA	79984769-79984838
chr20	TTTTGATTTTGCATTGTTTTGC	TTTCACCCTCACCTCCGTTA	3631922-79736933
chr20	CCTCAGAATGGGTCAGAGTCA	GCCCTAGTACCCTGCCATCT	3632306-3632451
chr20	ACTACTTGCTGTGCCCACCT	AAACCCAAGTCACATCATTGAAC	3701090-3701233
chr20	AGGTGAGGTCAGGTCCCTTT	CTGCCAGCCATGCTCAAG	3763830-3763969
chr20	CACTTTCTCAGGGGGTGCT	TGATGGCTTCCATCTCCACT	3799550-3799692
chr20	ACCCCAAAGTTCCAGGAGAG	CACTGAAGTGCCCCTTCTTC	3807498-3807632
chr20	GATCCGTCTGTGTTGGCTTC	GATTGGTTGTAGCAGGCTGAA	3868644-3868790
chr20	AGGTACGCTAGTGATAGGAGTTGG	CCCTAATTTTTCATACTAAAGGAGCA	3889053-3889173
chr20	CGCTGAGAAAGGGAGATGAC	CCAGATGAGGGACCACTAACA	3912268-3912409
chr20	GCCCAATCCTAGCAGAATGA	GAATGCTCTGCACTCTGCAC	3912326-3912455
chr20	TCACCTCTGTTATGGGGCTCT	CTGATGCACAGGGACAGAAA	3912615-3912755
chr20	TTTTCTGGAATCCAACCTCTGT	TTTCCAAACCGGATTCTGTC	3913096-3913218
chr20	CCACATTTCAGAGCCCAGAG	GCCAAGGCTACACATGGTTT	39497583-39497723
chr20	TTTTAACTACTCATACATCCCCATGTC	CCCTCTTCCATCCCGTATTT	39513796-39513915
chr20	GTCCAAGAACAGGCCAGATG	GGAGAAAAGCCAAGTCAGCA	39754578-39754717
chr20	TCTGGGAAGCAAGTGTGATG	AACCCATGGCCCTACTTGAG	39774138-39774257
Chr, chromsome; Hg19, human genome 19.
The sequences listed include only the gene-specific component. Common sequences to allow a second round of amplification were appended to the 5'- ends of all primers, exactly as described inin Kinde et al., 2011.
